# Supplementary material for: Knowledge, attitudes, and practices regarding asthma management among pharmacists in palestine: A cross-sectional study
Source: PLoS One. 2026 Jun 18;21(6):e0351933. doi: 10.1371/journal.pone.0351933 (PMC13278420; doi:10.1371/journal.pone.0351933)
Supplement: S1 Dataset — (XLSX) [file pone.0351933.s003.xlsx]

## Sheet: Data
	Gender	Ageyears	Profile	Workingsettings	EducationalLevel	YearsofExperience	PharmacistâsWorkingHoursperWeek	GeographicLocationofthePharmacy	NumberofHoursWeekPharmacyisOpen	Totalnumberofemployeesatthepracticesite	Asthmaresultfromcomplexinteractionsbetweengeneticimmu0logicaland	k1	k2	k3	k4	k5	k6	k7	k8	k9	k10	k11	k12	k13	k14	k15	k16	ck1	ck2	ck3	ck4	ck5	ck6	ck7	ck8	ck9	ab1	ab2	ab3	ab4	ab5	ab6	ab7	ab8	ab9	ab10	ab11	ab12	s1
1	Female	more than 50	Owner	Community pharmacies	Bachelor of Pharmacy	More than 10 years	24 hr or less	City	7 days 24/24	0	Yes	Yes	No	No	Yes	Yes	Yes	Yes	Yes	No	Yes	Yes	Yes	Yes	Yes	Yes	Yes	Agree	Agree	Nuetral	Agree	Agree	Agree	Agree	Agree	Agree	agree	agree	agree	agree	agree	Nuetral	agree	agree	agree	agree	Nuetral	agree	Yes
2	Female	20-29	Owner	Community pharmacies	Bachelor of Pharmacy	less than one year	24 hr or less	City	80–120 h	1	No	Yes	No	Yes	No	No	Yes	Yes	Yes	Yes	No	Yes	No	No	Yes	No	Yes	Nuetral	Agree	disagree	Agree	Nuetral	Nuetral	Agree	disagree	disagree	Nuetral	agree	disagree	agree	agree	strongly agree	agree	disagree	agree	disagree	agree	agree	No
3	Female	20-29	Staff Pharmacist	Community pharmacies	Bachelor of Pharmacy	1- 5	More than 40 hr	City	80–120 h	1	Yes	Yes	No	No	No	No	Yes	Yes	Yes	Yes	Yes	Yes	Yes	Yes	Yes	Yes	Yes	Agree	Agree	Agree	Agree	Agree	Agree	Agree	Agree	Agree	agree	agree	agree	agree	agree	agree	agree	agree	agree	agree	agree	agree	No
4	Female	20-29	Staff Pharmacist	Community pharmacies	Bachelor of Pharmacy	less than one year	24 hr or less	Village	Less than 80 h	1	Yes	Yes	No	No	No	Yes	Yes	Yes	No	No	No	Yes	Yes	No	Yes	No	Yes	Agree	Agree	Nuetral	Agree	Agree	Agree	Agree	Agree	Agree	agree	agree	Nuetral	agree	Nuetral	agree	agree	agree	agree	agree	agree	agree	No
5	Female	20-29	Staff Pharmacist	Community pharmacies	Bachelor of Pharmacy	1- 5	25–40 hr	City	80–120 h	1	Yes	Yes	No	No	Yes	No	Yes	No	Yes	No	Yes	No	Yes	No	Yes	Yes	Yes	Agree	Agree	Agree	Agree	Agree	Agree	Agree	Agree	Agree	agree	agree	agree	agree	agree	agree	agree	agree	agree	agree	agree	agree	Yes
6	Female	30-39	Staff Pharmacist	Community pharmacies	Bachelor of Pharmacy	5–10	25–40 hr	City	7 days 24/24	1	Yes	Yes	Yes	Yes	Yes	Yes	Yes	Yes	Yes	Yes	Yes	Yes	Yes	Yes	Yes	Yes	Yes	Nuetral	Nuetral	Nuetral	Nuetral	Agree	Nuetral	Agree	Agree	Agree	Nuetral	Nuetral	Nuetral	agree	agree	strongly agree	Nuetral	disagree	Nuetral	Nuetral	Nuetral	agree	No
7	Female	20-29	Staff Pharmacist	Community pharmacies	Bachelor of Pharmacy	1- 5	25–40 hr	City	80–120 h	1	Yes	Yes	Yes	Yes	No	Yes	Yes	Yes	Yes	No	Yes	Yes	No	No	Yes	Yes	No	Agree	Agree	Agree	Agree	Agree	Agree	Nuetral	Agree	Agree	agree	agree	agree	agree	agree	agree	agree	agree	agree	agree	agree	agree	No
8	Female	20-29	Staff Pharmacist	Community pharmacies	Bachelor of Pharmacy	less than one year	24 hr or less	City	Less than 80 h	1	Yes	Yes	No	No	Yes	No	Yes	Yes	No	Yes	Yes	Yes	Yes	No	Yes	Yes	No	Agree	Agree	Agree	Nuetral	Nuetral	Agree	Nuetral	Nuetral	Agree	agree	Nuetral	agree	Nuetral	Nuetral	Nuetral	agree	agree	agree	agree	Nuetral	agree	No
9	Female	20-29	Staff Pharmacist	Community pharmacies	Master	1- 5	25–40 hr	City	7 days 24/24	1	Yes	Yes	Yes	No	No	No	Yes	Yes	No	No	Yes	Yes	No	Yes	Yes	No	No	Nuetral	Nuetral	Agree	Agree	Agree	Agree	Agree	Agree	Agree	agree	agree	agree	agree	agree	agree	agree	agree	agree	agree	agree	agree	No
10	male	20-29	Staff Pharmacist	Community pharmacies	Bachelor of Pharmacy	less than one year	25–40 hr	City	80–120 h	1	Yes	Yes	Yes	Yes	Yes	Yes	Yes	Yes	No	Yes	Yes	Yes	Yes	Yes	Yes	Yes	Yes	Agree	Agree	Agree	Nuetral	Agree	Agree	Agree	Agree	Nuetral	agree	agree	agree	agree	agree	agree	agree	agree	agree	agree	strongly agree	agree	Yes
11	Female	20-29	Staff Pharmacist	Community pharmacies	Bachelor of Pharmacy	1- 5	25–40 hr	City	80–120 h	1	Yes	Yes	No	Yes	Yes	No	No	Yes	No	No	Yes	Yes	No	No	Yes	No	No	Agree	Agree	Agree	Agree	Agree	Agree	Agree	Agree	Agree	agree	agree	Nuetral	disagree	agree	Nuetral	agree	agree	agree	agree	agree	agree	Yes
12	Female	20-29	Staff Pharmacist	Community pharmacies	Bachelor of Pharmacy	less than one year	25–40 hr	Village	80–120 h	2	Yes	Yes	Yes	Yes	Yes	Yes	No	Yes	Yes	No	Yes	Yes	Yes	Yes	Yes	Yes	No	Agree	Agree	Agree	Agree	Agree	Agree	Agree	Agree	Agree	agree	agree	agree	agree	agree	agree	agree	agree	agree	agree	agree	agree	Yes
13	male	20-29	Staff Pharmacist	Community pharmacies	Bachelor of Pharmacy	less than one year	25–40 hr	City	80–120 h	2	Yes	Yes	No	Yes	Yes	Yes	No	No	Yes	Yes	Yes	Yes	Yes	No	Yes	Yes	Yes	Nuetral	Nuetral	Agree	Agree	Agree	Nuetral	Agree	Agree	Agree	agree	agree	agree	agree	agree	Nuetral	agree	agree	agree	agree	strongly agree	agree	Yes
14	male	30-39	Manager	Community pharmacies	Bachelor of Pharmacy	5–10	25–40 hr	City	80–120 h	2	Yes	Yes	Yes	Yes	Yes	Yes	Yes	Yes	Yes	Yes	Yes	Yes	Yes	Yes	Yes	Yes	Yes	Agree	Agree	Agree	Agree	Agree	Agree	Agree	Agree	Agree	agree	agree	agree	agree	agree	Nuetral	agree	agree	agree	agree	agree	agree	No
15	Female	20-29	Staff Pharmacist	Community pharmacies	Bachelor of Pharmacy	1- 5	25–40 hr	City	80–120 h	2	Yes	Yes	Yes	Yes	Yes	No	No	No	Yes	No	Yes	Yes	Yes	Yes	Yes	No	No	Agree	Agree	Agree	Agree	Agree	Agree	Agree	Agree	Agree	agree	Nuetral	agree	agree	agree	Nuetral	agree	agree	agree	agree	agree	agree	No
16	Female	20-29	Staff Pharmacist	Community pharmacies	Bachelor of Pharmacy	less than one year	24 hr or less	Village	80–120 h	2	Yes	Yes	No	No	No	Yes	Yes	Yes	Yes	Yes	Yes	Yes	Yes	Yes	Yes	No	Yes	Agree	Agree	Agree	Agree	Agree	Agree	Agree	Agree	Agree	agree	agree	agree	agree	agree	agree	agree	agree	agree	agree	agree	agree	No
17	male	more than 50	Staff Pharmacist	Community pharmacies	Bachelor of Pharmacy	More than 10 years	25–40 hr	City	80–120 h	2	Yes	Yes	No	Yes	No	Yes	Yes	Yes	Yes	Yes	Yes	Yes	Yes	Yes	Yes	Yes	Yes	Agree	Agree	Agree	Agree	Agree	Agree	Agree	Agree	Agree	agree	agree	agree	Nuetral	agree	strongly agree	agree	agree	agree	agree	agree	agree	No
18	Female	20-29	Staff Pharmacist	Community pharmacies	Bachelor of Pharmacy	1- 5	25–40 hr	City	Less than 80 h	2	Yes	Yes	Yes	Yes	No	Yes	Yes	Yes	Yes	Yes	Yes	Yes	Yes	Yes	Yes	Yes	Yes	Agree	Agree	Agree	Agree	Agree	Agree	Agree	Agree	Agree	agree	agree	agree	agree	agree	agree	agree	agree	agree	agree	agree	agree	Yes
19	Female	20-29	Staff Pharmacist	Community pharmacies	Bachelor of Pharmacy	less than one year	More than 40 hr	City	80–120 h	2	Yes	Yes	No	No	No	No	Yes	No	Yes	Yes	No	No	Yes	No	Yes	No	No	Agree	Agree	Agree	Agree	Agree	Agree	Agree	Agree	Agree	agree	agree	agree	agree	agree	strongly agree	agree	agree	Nuetral	agree	Nuetral	Nuetral	No
20	Female	40-49	Manager	Community pharmacies	Pharm D	More than 10 years	More than 40 hr	City	80–120 h	2	Yes	Yes	Yes	No	Yes	Yes	Yes	No	No	No	Yes	Yes	No	Yes	Yes	No	Yes	Nuetral	Nuetral	Agree	Agree	Agree	Agree	Nuetral	Nuetral	Nuetral	agree	agree	Nuetral	Nuetral	Nuetral	Nuetral	agree	agree	agree	agree	Nuetral	agree	No
21	Female	20-29	Staff Pharmacist	Community pharmacies	Bachelor of Pharmacy	less than one year	25–40 hr	City	80–120 h	2	Yes	Yes	No	Yes	Yes	No	Yes	Yes	No	No	Yes	Yes	Yes	Yes	No	No	No	Nuetral	Agree	Agree	Agree	Agree	Agree	Agree	Agree	Agree	agree	Nuetral	agree	agree	agree	strongly agree	agree	agree	agree	agree	Nuetral	agree	Yes
22	Female	20-29	Staff Pharmacist	Community pharmacies	Bachelor of Pharmacy	less than one year	24 hr or less	City	Less than 80 h	2	Yes	Yes	No	No	No	Yes	No	No	Yes	Yes	Yes	Yes	Yes	No	No	No	Yes	Agree	Nuetral	Agree	Agree	Nuetral	Agree	Agree	Agree	Nuetral	Nuetral	Nuetral	agree	agree	agree	agree	agree	agree	agree	agree	strongly agree	agree	No
23	male	30-39	Manager	Hospital pharmacies outpatient	Bachelor of Pharmacy	1- 5	25–40 hr	City	Less than 80 h	2	Yes	Yes	Yes	Yes	Yes	Yes	No	Yes	No	Yes	No	Yes	Yes	Yes	Yes	Yes	Yes	Agree	Agree	Nuetral	Agree	Nuetral	Agree	Nuetral	Agree	Nuetral	Nuetral	agree	agree	disagree	agree	agree	Nuetral	agree	agree	agree	strongly agree	agree	Yes
24	male	20-29	Staff Pharmacist	Community pharmacies	Bachelor of Pharmacy	less than one year	24 hr or less	City	80–120 h	2	Yes	Yes	No	No	No	Yes	Yes	No	No	Yes	Yes	Yes	Yes	No	Yes	Yes	Yes	Agree	Agree	Agree	Agree	Agree	Agree	Nuetral	Agree	Agree	agree	agree	agree	Nuetral	agree	strongly agree	agree	agree	agree	agree	Nuetral	agree	No
25	Female	20-29	Staff Pharmacist	Community pharmacies	Bachelor of Pharmacy	less than one year	24 hr or less	City	7 days 24/24	2	Yes	Yes	Yes	Yes	Yes	Yes	Yes	Yes	Yes	Yes	Yes	Yes	Yes	Yes	Yes	Yes	Yes	Nuetral	Nuetral	Agree	Agree	Agree	Agree	Agree	Agree	Agree	agree	agree	agree	agree	agree	agree	agree	agree	agree	agree	agree	agree	Yes
26	male	more than 50	Staff Pharmacist	Community pharmacies	Bachelor of Pharmacy	More than 10 years	More than 40 hr	City	80–120 h	2	Yes	Yes	Yes	Yes	Yes	Yes	Yes	Yes	Yes	No	Yes	Yes	Yes	Yes	Yes	No	Yes	Agree	Agree	Agree	Agree	Agree	Agree	Agree	Agree	Agree	agree	agree	agree	agree	agree	Nuetral	agree	agree	agree	Nuetral	Nuetral	agree	Yes
27	Female	20-29	Staff Pharmacist	Community pharmacies	Bachelor of Pharmacy	1- 5	More than 40 hr	City	Less than 80 h	2	Yes	Yes	Yes	No	Yes	Yes	Yes	No	Yes	No	Yes	Yes	No	Yes	Yes	No	No	Agree	Nuetral	Agree	Agree	Nuetral	Agree	Nuetral	Agree	Agree	Nuetral	Nuetral	agree	Nuetral	Nuetral	agree	agree	agree	agree	agree	strongly agree	agree	Yes
28	Female	20-29	Staff Pharmacist	Community pharmacies	Pharm D	1- 5	25–40 hr	Village	80–120 h	2	Yes	Yes	Yes	Yes	Yes	No	Yes	No	No	No	Yes	Yes	Yes	Yes	Yes	Yes	Yes	Agree	Agree	Agree	Agree	Agree	Agree	Agree	Agree	Agree	agree	agree	agree	strongly agree	agree	Nuetral	agree	agree	agree	agree	agree	agree	Yes
29	Female	20-29	Staff Pharmacist	Community pharmacies	Bachelor of Pharmacy	less than one year	24 hr or less	Village	80–120 h	2	Yes	Yes	No	No	Yes	Yes	Yes	Yes	Yes	Yes	Yes	Yes	Yes	Yes	Yes	Yes	Yes	Agree	Agree	Agree	Agree	Agree	Agree	Agree	Agree	Agree	agree	agree	agree	agree	agree	agree	agree	agree	agree	agree	agree	agree	Yes
30	Female	30-39	Staff Pharmacist	Hospital pharmacies outpatient	Bachelor of Pharmacy	More than 10 years	More than 40 hr	Village	Less than 80 h	2	Yes	Yes	No	No	No	Yes	Yes	Yes	Yes	No	Yes	No	No	Yes	Yes	No	No	Agree	Agree	Agree	Agree	Agree	Agree	Agree	Agree	Agree	Nuetral	Nuetral	Nuetral	Nuetral	Nuetral	Nuetral	Nuetral	agree	Nuetral	Nuetral	Nuetral	Nuetral	No
31	Female	30-39	Staff Pharmacist	Community pharmacies	Bachelor of Pharmacy	5–10	More than 40 hr	Village	80–120 h	2	Yes	Yes	Yes	Yes	No	Yes	Yes	No	No	Yes	Yes	Yes	Yes	Yes	Yes	Yes	Yes	Agree	Nuetral	Agree	Agree	Agree	Agree	Agree	Nuetral	Agree	agree	Nuetral	agree	agree	agree	agree	agree	agree	agree	agree	Nuetral	Nuetral	Yes
32	Female	20-29	Staff Pharmacist	Community pharmacies	Bachelor of Pharmacy	less than one year	24 hr or less	City	7 days 24/24	2	Yes	Yes	Yes	No	No	No	Yes	No	Yes	No	Yes	Yes	Yes	Yes	Yes	No	No	Agree	Agree	Agree	Agree	Agree	Agree	Agree	Agree	Agree	agree	agree	agree	agree	agree	agree	agree	agree	agree	agree	agree	agree	No
33	male	more than 50	Staff Pharmacist	Community pharmacies	Bachelor of Pharmacy	More than 10 years	More than 40 hr	City	80–120 h	2	Yes	Yes	Yes	Yes	Yes	Yes	Yes	Yes	No	Yes	Yes	Yes	Yes	Yes	Yes	No	No	Agree	Agree	Agree	Agree	Agree	Agree	Agree	Nuetral	Agree	agree	agree	agree	strongly agree	agree	strongly agree	agree	agree	agree	agree	agree	agree	No
34	Female	20-29	Staff Pharmacist	Community pharmacies	Bachelor of Pharmacy	less than one year	More than 40 hr	Village	80–120 h	2	Yes	Yes	Yes	Yes	Yes	Yes	No	Yes	Yes	Yes	Yes	Yes	Yes	Yes	Yes	Yes	Yes	Agree	Agree	Agree	Agree	Agree	Agree	Agree	Agree	Agree	agree	agree	agree	agree	agree	agree	agree	agree	agree	agree	agree	agree	Yes
35	male	40-49	Owner	Community pharmacies	Master	More than 10 years	More than 40 hr	City	7 days 24/24	2	Yes	Yes	No	No	Yes	No	Yes	Yes	Yes	No	No	Yes	Yes	Yes	Yes	No	Yes	Agree	Agree	Agree	Agree	Agree	Agree	Agree	Agree	Agree	agree	agree	agree	agree	agree	strongly agree	agree	agree	agree	agree	agree	agree	Yes
36	Female	20-29	Staff Pharmacist	Community pharmacies	Bachelor of Pharmacy	1- 5	More than 40 hr	Village	80–120 h	2	Yes	No	Yes	Yes	Yes	Yes	Yes	Yes	Yes	Yes	Yes	Yes	Yes	Yes	Yes	No	No	Agree	Agree	Agree	Agree	Agree	Agree	Agree	Agree	Agree	strongly agree	strongly agree	strongly agree	agree	strongly agree	agree	strongly agree	strongly agree	strongly agree	strongly agree	strongly agree	strongly agree	Yes
37	Female	20-29	Staff Pharmacist	Community pharmacies	Pharm D	less than one year	25–40 hr	City	80–120 h	2	Yes	Yes	No	No	No	Yes	No	Yes	No	No	Yes	Yes	Yes	Yes	Yes	Yes	Yes	Agree	Agree	Agree	Agree	Agree	Agree	Agree	Agree	Agree	agree	agree	disagree	agree	Nuetral	disagree	agree	agree	agree	agree	agree	agree	No
38	Female	40-49	Staff Pharmacist	Hospital pharmacies outpatient	Master	5–10	25–40 hr	City	80–120 h	2	Yes	No	No	Yes	No	No	No	Yes	No	No	Yes	Yes	Yes	Yes	Yes	Yes	Yes	Agree	Agree	Agree	Agree	Agree	Agree	Agree	Agree	Agree	agree	agree	agree	agree	agree	agree	agree	agree	agree	agree	agree	agree	Yes
39	Female	30-39	Staff Pharmacist	Community pharmacies	Bachelor of Pharmacy	5–10	More than 40 hr	Village	80–120 h	2	Yes	Yes	No	Yes	Yes	No	No	No	No	No	Yes	Yes	No	Yes	Yes	Yes	No	Agree	Agree	Agree	Agree	Agree	Agree	Agree	Agree	Agree	agree	agree	agree	agree	agree	agree	agree	agree	agree	agree	agree	disagree	No
40	male	40-49	Manager	Hospital pharmacies inpatient	Master	More than 10 years	24 hr or less	City	Less than 80 h	2	Yes	Yes	Yes	Yes	Yes	Yes	Yes	Yes	Yes	Yes	Yes	Yes	Yes	Yes	Yes	Yes	Yes	Agree	Agree	Agree	Agree	Agree	Agree	Agree	Agree	Agree	agree	agree	agree	agree	agree	strongly agree	agree	agree	agree	agree	strongly agree	agree	No
41	Female	20-29	Staff Pharmacist	Community pharmacies	Bachelor of Pharmacy	less than one year	24 hr or less	Village	Less than 80 h	2	No	Yes	Yes	No	Yes	Yes	No	Yes	No	Yes	Yes	Yes	No	Yes	No	Yes	Yes	Nuetral	Agree	Agree	Agree	Agree	Nuetral	Agree	Nuetral	Agree	agree	agree	agree	agree	agree	strongly agree	agree	agree	agree	agree	strongly agree	agree	No
42	male	20-29	Owner	Community pharmacies	Bachelor of Pharmacy	1- 5	25–40 hr	City	80–120 h	2	Yes	Yes	No	Yes	Yes	Yes	Yes	Yes	Yes	No	Yes	Yes	Yes	Yes	Yes	No	Yes	Agree	Agree	Agree	Agree	Agree	Agree	Agree	Nuetral	Nuetral	agree	agree	agree	agree	agree	agree	agree	agree	agree	agree	agree	agree	Yes
43	male	30-39	Staff Pharmacist	Community pharmacies	Pharm D	5–10	24 hr or less	City	Less than 80 h	2	Yes	Yes	Yes	Yes	Yes	Yes	Yes	Yes	Yes	Yes	Yes	Yes	Yes	Yes	Yes	Yes	Yes	Agree	Agree	Agree	Agree	Agree	Agree	Agree	Agree	Agree	agree	agree	agree	agree	agree	agree	agree	agree	agree	agree	agree	agree	Yes
44	male	20-29	Staff Pharmacist	Community pharmacies	Bachelor of Pharmacy	1- 5	24 hr or less	City	Less than 80 h	2	Yes	Yes	Yes	Yes	Yes	Yes	Yes	Yes	Yes	Yes	Yes	Yes	Yes	Yes	Yes	Yes	Yes	Agree	Agree	Agree	Agree	Agree	Agree	Agree	Agree	Agree	agree	agree	agree	agree	agree	agree	agree	agree	agree	agree	agree	agree	Yes
45	Female	20-29	Staff Pharmacist	Community pharmacies	Bachelor of Pharmacy	1- 5	More than 40 hr	City	80–120 h	2	Yes	Yes	Yes	Yes	Yes	Yes	Yes	Yes	Yes	Yes	Yes	Yes	Yes	Yes	Yes	Yes	Yes	Agree	Agree	Agree	Nuetral	Agree	Agree	Agree	Agree	Agree	strongly agree	agree	strongly agree	strongly agree	strongly agree	Nuetral	strongly agree	strongly agree	agree	strongly agree	agree	strongly agree	No
46	Female	20-29	Staff Pharmacist	Community pharmacies	Pharm D	less than one year	24 hr or less	City	Less than 80 h	2	Yes	Yes	Yes	Yes	No	No	Yes	Yes	Yes	No	Yes	Yes	Yes	Yes	Yes	No	Yes	Nuetral	Agree	Agree	Agree	Agree	Agree	Agree	Agree	Agree	agree	agree	agree	agree	agree	agree	agree	agree	agree	agree	agree	agree	Yes
47	Female	20-29	Owner	Community pharmacies	Bachelor of Pharmacy	less than one year	25–40 hr	City	80–120 h	2	Yes	Yes	Yes	Yes	Yes	Yes	Yes	Yes	Yes	Yes	Yes	Yes	Yes	Yes	Yes	Yes	Yes	Agree	Agree	Agree	Agree	Agree	Nuetral	Nuetral	Nuetral	Nuetral	Nuetral	Nuetral	Nuetral	Nuetral	Nuetral	Nuetral	Nuetral	agree	Nuetral	Nuetral	Nuetral	Nuetral	Yes
48	Female	30-39	Staff Pharmacist	Community pharmacies	Bachelor of Pharmacy	5–10	25–40 hr	City	80–120 h	2	Yes	Yes	No	No	Yes	No	No	Yes	No	No	Yes	Yes	No	Yes	Yes	No	No	Nuetral	Agree	Agree	Agree	Nuetral	Agree	Agree	Agree	Agree	agree	agree	agree	agree	agree	agree	agree	agree	agree	agree	agree	agree	No
49	Female	20-29	Staff Pharmacist	Community pharmacies	Bachelor of Pharmacy	less than one year	25–40 hr	City	80–120 h	2	Yes	Yes	No	Yes	Yes	No	Yes	Yes	No	No	Yes	Yes	Yes	Yes	Yes	No	Yes	Agree	Agree	Nuetral	Agree	Agree	Agree	Nuetral	Agree	Agree	agree	agree	agree	agree	agree	Nuetral	agree	agree	agree	agree	agree	agree	Yes
50	male	40-49	Manager	Community pharmacies	Master	More than 10 years	25–40 hr	City	80–120 h	2	Yes	Yes	Yes	Yes	Yes	Yes	Yes	No	No	Yes	Yes	Yes	Yes	Yes	Yes	Yes	Yes	Agree	Agree	Agree	Agree	Agree	Agree	Agree	Agree	Agree	agree	agree	agree	agree	agree	agree	agree	agree	Nuetral	Nuetral	Nuetral	Nuetral	Yes
51	Female	20-29	Staff Pharmacist	Community pharmacies	Bachelor of Pharmacy	less than one year	24 hr or less	City	Less than 80 h	2	Yes	Yes	Yes	Yes	Yes	Yes	Yes	Yes	Yes	Yes	Yes	Yes	Yes	Yes	Yes	Yes	Yes	Agree	Agree	Agree	Agree	Agree	Agree	Agree	Agree	Agree	agree	agree	agree	agree	agree	agree	agree	agree	agree	agree	agree	agree	No
52	male	20-29	Staff Pharmacist	Community pharmacies	Bachelor of Pharmacy	1- 5	More than 40 hr	City	80–120 h	2	Yes	Yes	No	No	Yes	No	No	Yes	Yes	No	Yes	Yes	Yes	No	Yes	Yes	Yes	Agree	Agree	Agree	Agree	Agree	Agree	Agree	Agree	Agree	agree	agree	agree	agree	agree	agree	agree	agree	agree	agree	agree	agree	Yes
53	Female	40-49	Staff Pharmacist	Community pharmacies	Master	5–10	25–40 hr	City	Less than 80 h	2	Yes	No	No	No	No	Yes	Yes	Yes	Yes	Yes	Yes	Yes	Yes	Yes	Yes	Yes	Yes	Agree	Agree	Agree	Agree	Agree	Agree	Agree	Agree	Agree	Nuetral	Nuetral	Nuetral	Nuetral	Nuetral	Nuetral	Nuetral	agree	Nuetral	Nuetral	Nuetral	Nuetral	Yes
54	male	40-49	Manager	Community pharmacies	Bachelor of Pharmacy	More than 10 years	25–40 hr	City	Less than 80 h	2	Yes	Yes	Yes	Yes	Yes	Yes	Yes	Yes	No	Yes	Yes	Yes	Yes	Yes	Yes	Yes	No	Agree	Agree	Agree	Agree	Agree	Agree	Agree	Agree	Agree	agree	agree	agree	agree	agree	agree	agree	agree	agree	agree	strongly agree	agree	Yes
55	male	30-39	Staff Pharmacist	Community pharmacies	Bachelor of Pharmacy	More than 10 years	More than 40 hr	City	Less than 80 h	2	Yes	Yes	Yes	Yes	Yes	No	Yes	No	No	Yes	Yes	Yes	Yes	Yes	Yes	Yes	Yes	Agree	Agree	Nuetral	Agree	Agree	Agree	Nuetral	Agree	disagree	agree	Nuetral	strongly agree	agree	strongly agree	Nuetral	agree	Nuetral	strongly agree	strongly agree	agree	disagree	Yes
56	male	more than 50	Owner	Community pharmacies	Bachelor of Pharmacy	More than 10 years	25–40 hr	Village	80–120 h	2	Yes	Yes	Yes	Yes	No	Yes	No	Yes	Yes	No	Yes	Yes	No	Yes	Yes	Yes	Yes	Nuetral	Agree	Agree	Agree	Agree	Agree	Agree	Agree	Agree	agree	Nuetral	agree	Nuetral	Nuetral	disagree	agree	agree	agree	agree	strongly agree	agree	No
57	Female	20-29	Owner	Community pharmacies	Bachelor of Pharmacy	1- 5	More than 40 hr	City	80–120 h	2	Yes	Yes	Yes	Yes	Yes	Yes	Yes	Yes	Yes	No	Yes	Yes	Yes	No	Yes	No	No	Agree	Nuetral	Agree	Agree	Agree	Agree	Agree	Agree	Agree	agree	agree	agree	agree	agree	Nuetral	agree	agree	agree	agree	agree	agree	No
58	male	20-29	Staff Pharmacist	Community pharmacies	Bachelor of Pharmacy	less than one year	24 hr or less	City	Less than 80 h	2	Yes	Yes	Yes	Yes	Yes	Yes	Yes	Yes	Yes	No	Yes	Yes	Yes	Yes	Yes	Yes	Yes	Agree	Agree	Agree	Agree	Agree	Agree	Agree	Agree	Agree	agree	agree	agree	agree	agree	agree	agree	agree	agree	agree	agree	agree	Yes
59	Female	20-29	Staff Pharmacist	Community pharmacies	Bachelor of Pharmacy	1- 5	25–40 hr	Village	80–120 h	2	Yes	Yes	No	No	Yes	Yes	Yes	Yes	No	Yes	No	Yes	Yes	Yes	No	Yes	Yes	Nuetral	Nuetral	Agree	Agree	Nuetral	Agree	Agree	Agree	Agree	agree	agree	agree	agree	agree	Nuetral	agree	agree	agree	agree	Nuetral	agree	No
60	Female	20-29	Staff Pharmacist	Community pharmacies	Bachelor of Pharmacy	less than one year	More than 40 hr	City	80–120 h	2	Yes	Yes	No	Yes	Yes	No	No	No	No	No	Yes	Yes	Yes	Yes	Yes	No	No	Agree	Nuetral	Agree	Agree	Nuetral	Agree	Agree	Agree	Agree	agree	agree	Nuetral	agree	agree	agree	agree	agree	agree	agree	Nuetral	agree	Yes
61	Female	20-29	Staff Pharmacist	Community pharmacies	Bachelor of Pharmacy	1- 5	25–40 hr	City	80–120 h	2	Yes	Yes	No	Yes	Yes	Yes	No	No	Yes	No	Yes	Yes	Yes	Yes	Yes	No	No	Nuetral	Nuetral	Agree	Agree	Nuetral	Agree	Nuetral	Agree	Agree	agree	agree	agree	agree	agree	agree	agree	agree	agree	agree	agree	agree	No
62	male	20-29	Staff Pharmacist	Community pharmacies	Bachelor of Pharmacy	less than one year	24 hr or less	City	Less than 80 h	2	Yes	Yes	No	No	Yes	Yes	Yes	Yes	Yes	No	Yes	Yes	Yes	Yes	Yes	No	No	Agree	Agree	Agree	Agree	Agree	Agree	Agree	Agree	Agree	agree	agree	agree	agree	agree	strongly agree	agree	agree	agree	agree	Nuetral	agree	No
63	Female	40-49	Staff Pharmacist	Community pharmacies	Master	5–10	25–40 hr	Village	80–120 h	2	Yes	Yes	No	No	Yes	No	Yes	No	No	Yes	Yes	Yes	No	Yes	Yes	No	No	Agree	Agree	Agree	Agree	Agree	Agree	Agree	Agree	Agree	agree	agree	Nuetral	Nuetral	agree	Nuetral	agree	agree	agree	agree	agree	agree	Yes
64	male	20-29	Manager	Community pharmacies	Bachelor of Pharmacy	less than one year	25–40 hr	Village	80–120 h	2	Yes	Yes	Yes	Yes	Yes	Yes	Yes	Yes	Yes	Yes	Yes	Yes	Yes	Yes	Yes	Yes	Yes	Agree	Nuetral	Nuetral	Agree	disagree	Agree	Nuetral	Agree	Agree	agree	agree	agree	agree	Nuetral	agree	agree	agree	Nuetral	agree	strongly agree	agree	Yes
65	male	20-29	Staff Pharmacist	Community pharmacies	Bachelor of Pharmacy	1- 5	24 hr or less	City	Less than 80 h	2	Yes	Yes	Yes	No	Yes	Yes	Yes	Yes	No	No	Yes	Yes	Yes	Yes	Yes	Yes	Yes	Nuetral	Agree	Agree	Agree	Nuetral	Agree	Nuetral	Agree	Agree	agree	agree	Nuetral	Nuetral	agree	disagree	agree	agree	agree	agree	agree	agree	Yes
66	male	20-29	Staff Pharmacist	Community pharmacies	Bachelor of Pharmacy	less than one year	24 hr or less	City	7 days 24/24	2	Yes	Yes	No	No	No	No	Yes	Yes	Yes	No	Yes	Yes	Yes	Yes	Yes	Yes	No	Agree	Agree	Agree	Agree	Nuetral	Agree	Nuetral	Agree	disagree	agree	agree	disagree	Nuetral	agree	strongly agree	agree	agree	agree	agree	strongly agree	agree	No
67	Female	20-29	Staff Pharmacist	Community pharmacies	Bachelor of Pharmacy	1- 5	25–40 hr	Village	80–120 h	2	Yes	Yes	Yes	Yes	Yes	Yes	Yes	Yes	Yes	Yes	Yes	Yes	Yes	Yes	Yes	Yes	No	Agree	Agree	Agree	Agree	Agree	Agree	Agree	Agree	Agree	Nuetral	Nuetral	Nuetral	agree	agree	agree	agree	agree	agree	agree	agree	agree	Yes
68	male	20-29	Staff Pharmacist	Community pharmacies	Bachelor of Pharmacy	1- 5	24 hr or less	City	80–120 h	2	Yes	No	No	No	No	Yes	No	Yes	Yes	Yes	Yes	Yes	Yes	Yes	Yes	No	No	Agree	Agree	Agree	Agree	Agree	Agree	Agree	Agree	Agree	agree	agree	agree	agree	agree	agree	agree	agree	disagree	Nuetral	strongly agree	strongly agree	Yes
69	Female	40-49	Owner	Community pharmacies	Bachelor of Pharmacy	More than 10 years	25–40 hr	Village	7 days 24/24	2	Yes	Yes	No	Yes	Yes	No	Yes	Yes	Yes	No	Yes	Yes	Yes	Yes	Yes	Yes	Yes	Agree	Agree	Agree	Agree	Agree	Agree	Agree	Agree	Agree	agree	agree	agree	agree	agree	agree	agree	agree	agree	agree	agree	agree	No
70	Female	20-29	Staff Pharmacist	Community pharmacies	Bachelor of Pharmacy	less than one year	25–40 hr	City	7 days 24/24	2	Yes	Yes	No	Yes	Yes	Yes	Yes	Yes	Yes	Yes	Yes	Yes	Yes	Yes	Yes	Yes	Yes	Agree	Agree	Agree	Agree	Agree	Agree	Agree	Agree	Agree	strongly agree	strongly agree	strongly agree	agree	strongly agree	strongly agree	strongly agree	strongly agree	strongly agree	strongly agree	strongly agree	strongly agree	No
71	male	20-29	Staff Pharmacist	Community pharmacies	Pharm D	1- 5	More than 40 hr	City	Less than 80 h	2	Yes	Yes	Yes	Yes	Yes	Yes	No	Yes	No	Yes	Yes	Yes	Yes	Yes	Yes	No	Yes	Agree	Agree	Agree	Agree	Agree	Agree	Agree	Agree	Agree	agree	agree	agree	agree	agree	agree	agree	agree	agree	agree	agree	agree	Yes
72	Female	20-29	Staff Pharmacist	Community pharmacies	Bachelor of Pharmacy	1- 5	24 hr or less	City	Less than 80 h	2	Yes	Yes	Yes	Yes	Yes	Yes	Yes	Yes	Yes	Yes	Yes	Yes	Yes	Yes	Yes	Yes	Yes	Agree	Agree	Agree	Agree	Agree	Agree	Agree	Agree	Agree	agree	agree	agree	agree	agree	strongly agree	agree	agree	agree	agree	strongly agree	agree	No
73	Female	30-39	Manager	Community pharmacies	Master	More than 10 years	25–40 hr	City	Less than 80 h	2	Yes	Yes	Yes	No	No	No	No	Yes	Yes	No	Yes	Yes	Yes	Yes	Yes	Yes	No	Agree	Agree	Agree	Agree	Nuetral	Agree	Agree	Agree	Nuetral	agree	agree	agree	agree	agree	agree	agree	agree	agree	agree	agree	agree	No
74	male	20-29	Staff Pharmacist	Community pharmacies	Bachelor of Pharmacy	less than one year	25–40 hr	Village	80–120 h	2	Yes	Yes	No	Yes	Yes	Yes	Yes	No	Yes	Yes	Yes	Yes	Yes	Yes	Yes	Yes	Yes	Agree	Agree	Nuetral	Agree	Agree	Nuetral	Agree	Agree	Agree	agree	agree	agree	agree	agree	disagree	Nuetral	agree	agree	agree	agree	agree	No
75	male	40-49	Owner	Community pharmacies	Pharm D	More than 10 years	24 hr or less	Village	80–120 h	2	Yes	Yes	No	Yes	No	Yes	Yes	Yes	No	Yes	Yes	Yes	Yes	No	Yes	No	No	Nuetral	Agree	Agree	Agree	Agree	Agree	Agree	Agree	Agree	agree	Nuetral	agree	Nuetral	agree	strongly agree	agree	agree	agree	agree	Nuetral	agree	Yes
76	Female	20-29	Owner	Community pharmacies	Bachelor of Pharmacy	less than one year	25–40 hr	City	80–120 h	2	Yes	Yes	Yes	Yes	Yes	Yes	Yes	Yes	Yes	Yes	Yes	Yes	Yes	Yes	Yes	Yes	Yes	Nuetral	Nuetral	Agree	Nuetral	Agree	Agree	Agree	Agree	Nuetral	Nuetral	strongly agree	strongly agree	strongly agree	strongly agree	strongly agree	strongly agree	strongly agree	strongly agree	Nuetral	strongly agree	strongly agree	Yes
77	male	40-49	Manager	Community pharmacies	Bachelor of Pharmacy	More than 10 years	More than 40 hr	City	Less than 80 h	2	Yes	Yes	Yes	Yes	Yes	Yes	Yes	No	Yes	Yes	Yes	Yes	Yes	Yes	Yes	Yes	Yes	Nuetral	Nuetral	Agree	Agree	Agree	Agree	Agree	Agree	Nuetral	agree	agree	agree	agree	agree	agree	agree	agree	agree	agree	agree	agree	No
78	Female	20-29	Staff Pharmacist	Community pharmacies	Pharm D	less than one year	24 hr or less	City	Less than 80 h	2	Yes	Yes	Yes	Yes	Yes	Yes	Yes	Yes	Yes	Yes	Yes	Yes	Yes	Yes	Yes	Yes	Yes	Nuetral	Nuetral	Nuetral	Nuetral	Nuetral	Nuetral	Nuetral	Nuetral	Nuetral	Nuetral	Nuetral	Nuetral	Nuetral	Nuetral	Nuetral	Nuetral	agree	Nuetral	Nuetral	Nuetral	Nuetral	Yes
79	Female	20-29	Staff Pharmacist	Community pharmacies	Bachelor of Pharmacy	1- 5	25–40 hr	Village	Less than 80 h	2	Yes	Yes	No	No	No	Yes	Yes	No	Yes	No	Yes	Yes	Yes	Yes	Yes	Yes	Yes	Agree	Agree	Agree	Agree	Agree	Agree	Agree	Agree	Agree	agree	agree	agree	agree	agree	strongly agree	agree	agree	agree	agree	strongly agree	agree	No
80	Female	20-29	Staff Pharmacist	Community pharmacies	Bachelor of Pharmacy	less than one year	24 hr or less	City	Less than 80 h	2	Yes	No	Yes	Yes	Yes	Yes	Yes	Yes	No	No	Yes	Yes	Yes	Yes	Yes	Yes	Yes	Agree	Nuetral	Agree	Agree	Agree	Agree	Agree	Agree	disagree	agree	agree	agree	agree	agree	agree	agree	agree	agree	agree	agree	agree	Yes
81	Female	30-39	Staff Pharmacist	Community pharmacies	Bachelor of Pharmacy	1- 5	25–40 hr	City	80–120 h	2	Yes	Yes	Yes	No	No	No	Yes	Yes	No	No	Yes	Yes	No	Yes	Yes	No	Yes	Nuetral	Nuetral	Nuetral	Nuetral	Nuetral	Nuetral	Nuetral	Nuetral	Nuetral	Nuetral	agree	agree	agree	Nuetral	Nuetral	agree	agree	Nuetral	Nuetral	strongly agree	agree	No
82	Female	20-29	Staff Pharmacist	Community pharmacies	Bachelor of Pharmacy	less than one year	24 hr or less	City	Less than 80 h	2	Yes	Yes	Yes	No	No	Yes	Yes	Yes	Yes	No	Yes	Yes	Yes	No	No	No	No	Agree	Agree	Agree	Agree	Agree	Agree	Agree	Agree	Agree	agree	agree	agree	agree	agree	strongly agree	agree	agree	agree	agree	strongly agree	agree	Yes
83	male	30-39	Staff Pharmacist	Community pharmacies	Bachelor of Pharmacy	More than 10 years	25–40 hr	City	80–120 h	2	Yes	Yes	No	Yes	Yes	Yes	Yes	Yes	Yes	Yes	Yes	No	Yes	Yes	Yes	Yes	Yes	Agree	Agree	Agree	Agree	Agree	Agree	Agree	Agree	Agree	agree	agree	agree	agree	agree	agree	agree	agree	agree	agree	agree	agree	Yes
84	male	40-49	Staff Pharmacist	Community pharmacies	Master	More than 10 years	25–40 hr	Camp	80–120 h	2	Yes	Yes	No	Yes	Yes	No	No	No	No	No	Yes	Yes	Yes	Yes	Yes	Yes	Yes	Agree	Agree	Agree	Nuetral	Nuetral	Agree	Nuetral	Nuetral	Nuetral	agree	Nuetral	strongly agree	strongly agree	agree	agree	strongly agree	strongly agree	strongly agree	strongly agree	agree	agree	Yes
85	Female	30-39	Manager	Community pharmacies	Bachelor of Pharmacy	More than 10 years	25–40 hr	City	80–120 h	2	Yes	Yes	No	No	No	Yes	No	Yes	No	No	Yes	No	Yes	No	Yes	Yes	Yes	Nuetral	Agree	Agree	Agree	Agree	Agree	Nuetral	Agree	Agree	Nuetral	agree	agree	agree	agree	agree	agree	agree	agree	agree	Nuetral	agree	No
86	Female	20-29	Staff Pharmacist	Community pharmacies	Bachelor of Pharmacy	less than one year	24 hr or less	Village	Less than 80 h	2	Yes	Yes	Yes	Yes	Yes	Yes	Yes	Yes	Yes	Yes	Yes	Yes	Yes	Yes	Yes	Yes	Yes	Agree	Agree	Agree	Agree	Agree	Agree	Agree	Agree	Agree	agree	agree	agree	agree	agree	agree	agree	agree	agree	agree	agree	agree	Yes
87	Female	20-29	Staff Pharmacist	Hospital pharmacies outpatient	Pharm D	1- 5	25–40 hr	City	Less than 80 h	2	Yes	Yes	Yes	Yes	Yes	Yes	Yes	Yes	No	No	Yes	Yes	Yes	Yes	Yes	Yes	Yes	Agree	Agree	Agree	Agree	Nuetral	Agree	Nuetral	Agree	Agree	agree	agree	agree	agree	Nuetral	strongly agree	agree	agree	agree	agree	strongly agree	agree	Yes
88	male	20-29	Staff Pharmacist	Community pharmacies	Bachelor of Pharmacy	less than one year	24 hr or less	City	Less than 80 h	3	Yes	Yes	No	Yes	No	No	Yes	No	Yes	Yes	Yes	Yes	Yes	Yes	Yes	No	No	Agree	Agree	Agree	Agree	Agree	Agree	Agree	Agree	Nuetral	agree	agree	agree	agree	agree	strongly agree	agree	agree	agree	strongly agree	agree	agree	Yes
89	Female	20-29	Staff Pharmacist	Community pharmacies	Bachelor of Pharmacy	less than one year	24 hr or less	Village	Less than 80 h	3	Yes	Yes	Yes	No	No	No	Yes	Yes	Yes	Yes	Yes	Yes	Yes	Yes	Yes	Yes	Yes	Agree	Agree	Agree	Agree	Agree	Agree	Agree	Agree	Agree	agree	Nuetral	agree	agree	agree	agree	agree	agree	agree	agree	agree	agree	No
90	male	20-29	Staff Pharmacist	Community pharmacies	Bachelor of Pharmacy	1- 5	More than 40 hr	City	80–120 h	3	Yes	Yes	No	No	Yes	Yes	No	Yes	Yes	No	Yes	Yes	Yes	Yes	Yes	No	Yes	Agree	Agree	Agree	Agree	Agree	Agree	Agree	Agree	Agree	agree	agree	agree	agree	agree	agree	agree	agree	agree	agree	strongly agree	agree	Yes
91	Female	40-49	Manager	Hospital pharmacies inpatient	Bachelor of Pharmacy	More than 10 years	More than 40 hr	City	Less than 80 h	3	Yes	Yes	No	Yes	No	Yes	Yes	Yes	Yes	Yes	Yes	Yes	Yes	Yes	Yes	Yes	Yes	Agree	Agree	Agree	Agree	Agree	Agree	Nuetral	Agree	Nuetral	strongly agree	strongly agree	strongly agree	agree	agree	agree	strongly agree	strongly agree	strongly agree	strongly agree	strongly agree	agree	No
92	male	20-29	Staff Pharmacist	Community pharmacies	Bachelor of Pharmacy	1- 5	More than 40 hr	City	80–120 h	3	Yes	Yes	Yes	Yes	Yes	Yes	Yes	Yes	Yes	No	Yes	Yes	Yes	Yes	Yes	Yes	Yes	Nuetral	Agree	Agree	Agree	Agree	Agree	Agree	Agree	Agree	Nuetral	agree	agree	agree	agree	agree	agree	agree	agree	agree	agree	agree	No
93	Female	20-29	Staff Pharmacist	Community pharmacies	Master	More than 10 years	More than 40 hr	City	80–120 h	3	Yes	Yes	No	Yes	Yes	Yes	No	Yes	No	Yes	Yes	Yes	Yes	Yes	Yes	Yes	Yes	Agree	Agree	Agree	Agree	Agree	Agree	Agree	Agree	Agree	agree	agree	agree	Nuetral	agree	Nuetral	agree	agree	agree	agree	agree	agree	No
94	Female	20-29	Staff Pharmacist	Community pharmacies	Bachelor of Pharmacy	less than one year	24 hr or less	City	Less than 80 h	3	Yes	Yes	Yes	No	No	No	Yes	Yes	Yes	Yes	Yes	Yes	Yes	Yes	Yes	No	Yes	Agree	Nuetral	Agree	Agree	Agree	Agree	Agree	Agree	Agree	Nuetral	agree	agree	agree	Nuetral	agree	agree	agree	agree	agree	Nuetral	agree	No
95	Female	20-29	Staff Pharmacist	Community pharmacies	Bachelor of Pharmacy	less than one year	24 hr or less	City	Less than 80 h	3	Yes	Yes	No	Yes	No	Yes	Yes	Yes	Yes	No	Yes	Yes	Yes	Yes	Yes	Yes	No	Agree	Agree	Agree	Agree	Agree	Agree	Agree	Nuetral	Agree	agree	agree	agree	agree	agree	strongly agree	agree	agree	agree	agree	strongly agree	agree	Yes
96	Female	30-39	Staff Pharmacist	Community pharmacies	Bachelor of Pharmacy	5–10	More than 40 hr	City	Less than 80 h	3	Yes	Yes	No	No	No	No	Yes	Yes	Yes	No	Yes	Yes	Yes	Yes	Yes	Yes	No	Agree	Agree	Agree	Agree	Agree	Agree	Agree	Agree	Agree	agree	agree	agree	agree	agree	agree	agree	agree	agree	agree	agree	agree	No
97	male	more than 50	Staff Pharmacist	Community pharmacies	Bachelor of Pharmacy	More than 10 years	More than 40 hr	City	80–120 h	3	Yes	Yes	Yes	Yes	Yes	Yes	Yes	Yes	No	No	No	Yes	Yes	Yes	Yes	Yes	Yes	Agree	Agree	Nuetral	Agree	Agree	Agree	Agree	Agree	Agree	agree	agree	agree	agree	agree	agree	agree	agree	agree	agree	agree	agree	Yes
98	male	30-39	Owner	Community pharmacies	Master	More than 10 years	More than 40 hr	City	80–120 h	3	Yes	Yes	No	Yes	Yes	No	No	Yes	Yes	No	Yes	Yes	Yes	Yes	Yes	Yes	Yes	Agree	Agree	Agree	Agree	Agree	Agree	Agree	Agree	Agree	agree	agree	agree	agree	agree	strongly agree	agree	agree	agree	agree	Nuetral	agree	No
99	Female	20-29	Staff Pharmacist	Community pharmacies	Bachelor of Pharmacy	1- 5	24 hr or less	City	Less than 80 h	3	Yes	Yes	No	Yes	Yes	No	Yes	Yes	Yes	No	Yes	Yes	Yes	Yes	Yes	Yes	No	Nuetral	disagree	Agree	Agree	disagree	Agree	Agree	Agree	Agree	agree	agree	agree	agree	agree	Nuetral	agree	agree	agree	agree	strongly agree	agree	No
100	male	20-29	Staff Pharmacist	Hospital pharmacies inpatient	Bachelor of Pharmacy	1- 5	25–40 hr	City	Less than 80 h	3	Yes	Yes	Yes	Yes	Yes	Yes	Yes	Yes	Yes	Yes	Yes	Yes	Yes	Yes	Yes	Yes	Yes	Nuetral	Nuetral	Nuetral	Nuetral	Nuetral	Nuetral	Nuetral	Nuetral	Nuetral	Nuetral	agree	agree	Nuetral	agree	agree	Nuetral	agree	Nuetral	agree	Nuetral	agree	No
101	male	30-39	Staff Pharmacist	Community pharmacies	Pharm D	5–10	25–40 hr	City	Less than 80 h	3	Yes	Yes	Yes	Yes	Yes	Yes	No	No	Yes	No	Yes	Yes	Yes	Yes	Yes	No	Yes	Agree	Agree	Agree	Agree	Agree	Agree	Agree	Agree	Agree	strongly agree	strongly agree	agree	agree	strongly agree	Nuetral	strongly agree	agree	agree	strongly agree	strongly agree	strongly agree	Yes
102	Female	30-39	Staff Pharmacist	Community pharmacies	Pharm D	5–10	24 hr or less	City	80–120 h	3	Yes	Yes	No	No	No	No	Yes	Yes	No	Yes	Yes	Yes	Yes	Yes	Yes	No	Yes	Agree	Agree	Nuetral	Agree	Nuetral	Agree	Agree	Agree	Agree	strongly agree	agree	strongly agree	agree	strongly agree	agree	strongly agree	strongly agree	agree	agree	strongly agree	strongly agree	Yes
103	Female	20-29	Staff Pharmacist	Community pharmacies	Bachelor of Pharmacy	1- 5	More than 40 hr	Village	80–120 h	3	Yes	Yes	Yes	No	Yes	Yes	No	No	Yes	Yes	Yes	Yes	Yes	Yes	Yes	No	No	Agree	Agree	Agree	Agree	Nuetral	Agree	Nuetral	Agree	Agree	agree	Nuetral	agree	agree	agree	strongly agree	agree	agree	agree	agree	Nuetral	agree	No
104	male	20-29	Owner	Community pharmacies	Bachelor of Pharmacy	1- 5	More than 40 hr	Village	80–120 h	3	No	Yes	No	Yes	Yes	Yes	Yes	No	Yes	Yes	No	No	Yes	No	No	Yes	Yes	Nuetral	Nuetral	Agree	Agree	Nuetral	Agree	Nuetral	Nuetral	Nuetral	agree	Nuetral	agree	Nuetral	agree	Nuetral	Nuetral	agree	Nuetral	disagree	disagree	agree	No
105	Female	30-39	Manager	Community pharmacies	Master	More than 10 years	More than 40 hr	City	Less than 80 h	3	Yes	Yes	Yes	No	Yes	Yes	Yes	No	Yes	Yes	Yes	Yes	Yes	Yes	Yes	Yes	Yes	Agree	Agree	Agree	Agree	Agree	Agree	Agree	Agree	Agree	strongly agree	strongly agree	strongly agree	agree	strongly agree	strongly agree	strongly agree	strongly agree	agree	strongly agree	strongly agree	strongly agree	Yes
106	Female	20-29	Staff Pharmacist	Community pharmacies	Bachelor of Pharmacy	1- 5	25–40 hr	Village	7 days 24/24	3	Yes	Yes	No	No	No	No	Yes	Yes	No	No	Yes	Yes	No	Yes	Yes	Yes	No	Agree	Agree	Agree	Agree	Agree	Agree	Agree	Agree	Agree	agree	agree	agree	agree	agree	strongly agree	agree	agree	agree	agree	agree	agree	No
107	Female	20-29	Staff Pharmacist	Community pharmacies	Bachelor of Pharmacy	less than one year	24 hr or less	City	80–120 h	3	Yes	Yes	No	Yes	No	No	No	No	No	No	Yes	Yes	Yes	Yes	No	No	No	Nuetral	Nuetral	Agree	Agree	Nuetral	Agree	Nuetral	Nuetral	Agree	Nuetral	Nuetral	agree	agree	agree	strongly agree	Nuetral	agree	agree	Nuetral	Nuetral	agree	No
108	Female	40-49	Staff Pharmacist	Hospital pharmacies outpatient	Master	More than 10 years	25–40 hr	City	Less than 80 h	3	Yes	Yes	No	Yes	Yes	Yes	No	Yes	Yes	Yes	Yes	Yes	Yes	Yes	Yes	Yes	Yes	Agree	Agree	Agree	Agree	Agree	Agree	Agree	Agree	Agree	agree	agree	agree	agree	agree	agree	agree	agree	agree	agree	agree	agree	No
109	Female	20-29	Staff Pharmacist	Community pharmacies	Bachelor of Pharmacy	1- 5	25–40 hr	City	Less than 80 h	3	Yes	Yes	Yes	Yes	Yes	Yes	Yes	Yes	No	No	Yes	Yes	Yes	Yes	Yes	Yes	Yes	Agree	Agree	Agree	Agree	Agree	Agree	Agree	Agree	Agree	agree	agree	agree	Nuetral	agree	strongly agree	agree	agree	agree	agree	agree	agree	No
110	Female	20-29	Staff Pharmacist	Community pharmacies	Bachelor of Pharmacy	less than one year	24 hr or less	City	Less than 80 h	3	Yes	No	No	No	No	Yes	Yes	Yes	Yes	Yes	Yes	Yes	Yes	Yes	No	Yes	Yes	Nuetral	Agree	Agree	Nuetral	Nuetral	Nuetral	Agree	Agree	Agree	agree	agree	agree	agree	agree	agree	agree	agree	agree	agree	agree	agree	No
111	male	20-29	Staff Pharmacist	Community pharmacies	Pharm D	1- 5	25–40 hr	Camp	80–120 h	3	Yes	No	No	No	No	No	No	No	Yes	Yes	No	No	Yes	Yes	Yes	Yes	No	Agree	Nuetral	Nuetral	Nuetral	disagree	disagree	disagree	Agree	Agree	agree	agree	agree	Nuetral	Nuetral	Nuetral	Nuetral	agree	agree	agree	strongly agree	Nuetral	No
112	male	20-29	Staff Pharmacist	Community pharmacies	Bachelor of Pharmacy	less than one year	24 hr or less	City	Less than 80 h	3	Yes	Yes	Yes	No	No	No	Yes	Yes	Yes	No	Yes	Yes	No	Yes	Yes	Yes	Yes	Agree	Agree	Agree	Agree	Agree	Agree	Agree	Agree	Nuetral	agree	agree	agree	agree	agree	strongly agree	agree	agree	agree	agree	Nuetral	agree	Yes
113	Female	20-29	Staff Pharmacist	Community pharmacies	Bachelor of Pharmacy	less than one year	25–40 hr	City	80–120 h	3	Yes	Yes	Yes	Yes	Yes	Yes	Yes	Yes	No	No	Yes	No	Yes	Yes	Yes	Yes	No	Nuetral	Agree	Agree	Nuetral	Nuetral	Agree	Agree	Agree	Nuetral	agree	agree	Nuetral	agree	agree	agree	agree	agree	agree	agree	Nuetral	Nuetral	Yes
114	Female	20-29	Staff Pharmacist	Community pharmacies	Bachelor of Pharmacy	less than one year	25–40 hr	City	80–120 h	3	Yes	Yes	Yes	No	No	Yes	Yes	Yes	Yes	No	Yes	Yes	Yes	No	Yes	No	No	Agree	Agree	Agree	Agree	Nuetral	Agree	Agree	Agree	Nuetral	agree	agree	agree	agree	Nuetral	strongly agree	agree	agree	agree	agree	strongly agree	agree	No
115	Female	20-29	Staff Pharmacist	Community pharmacies	Bachelor of Pharmacy	1- 5	25–40 hr	Village	7 days 24/24	3	Yes	Yes	Yes	Yes	Yes	Yes	Yes	Yes	No	Yes	Yes	Yes	Yes	Yes	Yes	Yes	Yes	Agree	Agree	Agree	Agree	Nuetral	Agree	Agree	Agree	Agree	agree	Nuetral	agree	agree	agree	Nuetral	agree	agree	agree	agree	agree	agree	No
116	Female	20-29	Manager	Community pharmacies	Bachelor of Pharmacy	less than one year	24 hr or less	City	Less than 80 h	3	Yes	Yes	No	No	No	Yes	Yes	No	Yes	Yes	No	No	Yes	Yes	Yes	No	No	Agree	Nuetral	disagree	Nuetral	Agree	Nuetral	disagree	Nuetral	Agree	agree	agree	Nuetral	disagree	Nuetral	strongly agree	agree	agree	Nuetral	disagree	Nuetral	agree	Yes
117	Female	20-29	Staff Pharmacist	Community pharmacies	Bachelor of Pharmacy	1- 5	24 hr or less	City	Less than 80 h	3	Yes	Yes	No	No	No	No	Yes	Yes	Yes	Yes	Yes	Yes	No	Yes	Yes	No	No	Agree	Agree	Agree	Agree	Agree	Agree	Agree	Agree	Agree	agree	agree	agree	agree	agree	Nuetral	agree	agree	agree	agree	strongly agree	agree	No
118	male	20-29	Owner	Community pharmacies	Pharm D	1- 5	More than 40 hr	City	Less than 80 h	3	Yes	Yes	No	Yes	No	Yes	No	Yes	Yes	No	Yes	Yes	No	No	Yes	Yes	Yes	Agree	Nuetral	Agree	Nuetral	Agree	Agree	Nuetral	Agree	Agree	agree	agree	agree	agree	agree	agree	agree	agree	agree	agree	agree	agree	No
119	Female	20-29	Staff Pharmacist	Community pharmacies	Bachelor of Pharmacy	1- 5	More than 40 hr	Village	80–120 h	3	Yes	Yes	Yes	No	Yes	No	Yes	Yes	Yes	Yes	Yes	Yes	Yes	No	Yes	Yes	Yes	Agree	Agree	Agree	Agree	Agree	Agree	Agree	Agree	Agree	agree	agree	agree	agree	agree	agree	agree	agree	agree	agree	agree	agree	Yes
120	Female	20-29	Staff Pharmacist	Community pharmacies	Bachelor of Pharmacy	1- 5	24 hr or less	City	Less than 80 h	3	No	No	No	No	No	No	No	No	No	No	No	No	No	No	No	No	No	disagree	disagree	disagree	disagree	disagree	disagree	disagree	disagree	disagree	Nuetral	Nuetral	Nuetral	Nuetral	Nuetral	Nuetral	Nuetral	agree	Nuetral	Nuetral	Nuetral	Nuetral	Yes
121	Female	20-29	Staff Pharmacist	Community pharmacies	Bachelor of Pharmacy	less than one year	24 hr or less	Village	Less than 80 h	3	Yes	Yes	No	No	No	Yes	Yes	Yes	Yes	No	Yes	Yes	Yes	Yes	Yes	Yes	Yes	Nuetral	Agree	Agree	Agree	Agree	Agree	Agree	Agree	Agree	agree	Nuetral	Nuetral	disagree	agree	agree	agree	agree	agree	agree	agree	agree	No
122	Female	20-29	Staff Pharmacist	Community pharmacies	Bachelor of Pharmacy	less than one year	24 hr or less	City	Less than 80 h	3	Yes	Yes	Yes	Yes	Yes	No	No	No	No	Yes	Yes	Yes	Yes	No	Yes	No	No	Agree	Agree	Agree	Agree	Agree	Agree	Agree	Agree	Agree	strongly agree	strongly agree	strongly agree	strongly agree	strongly agree	strongly agree	strongly agree	strongly agree	strongly agree	strongly agree	strongly agree	strongly agree	Yes
123	male	40-49	Owner	Community pharmacies	Bachelor of Pharmacy	More than 10 years	More than 40 hr	Village	80–120 h	3	Yes	Yes	No	Yes	Yes	No	No	Yes	Yes	Yes	Yes	Yes	Yes	Yes	Yes	No	No	Agree	Agree	Agree	Agree	Agree	Agree	Agree	Agree	Agree	agree	strongly agree	agree	agree	agree	strongly agree	agree	agree	strongly agree	agree	agree	agree	Yes
124	Female	20-29	Staff Pharmacist	Community pharmacies	Bachelor of Pharmacy	5–10	25–40 hr	Village	80–120 h	3	Yes	Yes	No	No	No	No	Yes	Yes	No	No	Yes	Yes	Yes	Yes	Yes	Yes	No	Agree	Nuetral	Agree	Agree	Nuetral	Agree	Agree	Agree	Agree	agree	agree	agree	agree	agree	Nuetral	agree	agree	agree	agree	agree	Nuetral	No
125	Female	20-29	Staff Pharmacist	Community pharmacies	Bachelor of Pharmacy	less than one year	25–40 hr	Village	Less than 80 h	3	Yes	Yes	Yes	Yes	Yes	Yes	No	Yes	Yes	Yes	Yes	Yes	No	Yes	No	Yes	Yes	Agree	Agree	Agree	Nuetral	Agree	Agree	Agree	Agree	Nuetral	agree	agree	agree	agree	agree	agree	agree	agree	agree	agree	agree	agree	No
126	male	40-49	Staff Pharmacist	Community pharmacies	Bachelor of Pharmacy	1- 5	More than 40 hr	City	80–120 h	3	Yes	Yes	No	No	No	No	Yes	Yes	Yes	No	Yes	Yes	Yes	Yes	No	Yes	No	Nuetral	Nuetral	Agree	Agree	Nuetral	Agree	Agree	Agree	Agree	agree	agree	agree	agree	agree	agree	agree	agree	agree	agree	agree	agree	No
127	male	20-29	Staff Pharmacist	Community pharmacies	Bachelor of Pharmacy	1- 5	25–40 hr	Village	Less than 80 h	3	Yes	Yes	Yes	Yes	Yes	Yes	Yes	Yes	Yes	Yes	Yes	Yes	Yes	Yes	Yes	Yes	Yes	Agree	Agree	Agree	Agree	Agree	Agree	Agree	Agree	Agree	agree	agree	Nuetral	agree	agree	agree	agree	agree	agree	agree	agree	agree	Yes
128	Female	20-29	Staff Pharmacist	Community pharmacies	Bachelor of Pharmacy	1- 5	25–40 hr	Village	80–120 h	3	Yes	Yes	Yes	Yes	Yes	Yes	Yes	Yes	Yes	Yes	Yes	Yes	Yes	No	No	No	No	Nuetral	Nuetral	Agree	Agree	Nuetral	Nuetral	Agree	Agree	Nuetral	agree	agree	agree	agree	agree	agree	agree	agree	agree	agree	strongly agree	agree	No
129	Female	20-29	Staff Pharmacist	Community pharmacies	Bachelor of Pharmacy	less than one year	24 hr or less	City	80–120 h	3	Yes	Yes	Yes	Yes	Yes	Yes	Yes	Yes	Yes	Yes	Yes	Yes	Yes	Yes	Yes	Yes	Yes	Agree	Agree	Agree	Agree	Agree	Agree	Agree	Agree	Agree	agree	agree	agree	agree	agree	agree	agree	agree	agree	agree	strongly agree	agree	Yes
130	Female	40-49	Staff Pharmacist	Community pharmacies	Bachelor of Pharmacy	More than 10 years	25–40 hr	City	Less than 80 h	3	Yes	Yes	Yes	Yes	Yes	Yes	Yes	Yes	Yes	No	Yes	Yes	Yes	Yes	Yes	No	No	Agree	Agree	Agree	Agree	Agree	Agree	Agree	Agree	Agree	agree	agree	agree	agree	agree	Nuetral	agree	strongly agree	strongly agree	strongly agree	strongly agree	strongly agree	No
131	Female	30-39	Staff Pharmacist	Community pharmacies	Bachelor of Pharmacy	5–10	24 hr or less	City	Less than 80 h	3	Yes	Yes	No	No	Yes	Yes	Yes	Yes	No	No	Yes	Yes	Yes	Yes	Yes	No	No	Agree	Agree	Agree	Agree	Agree	Agree	Nuetral	Agree	Agree	Nuetral	agree	strongly agree	strongly agree	strongly agree	Nuetral	strongly agree	agree	strongly agree	strongly agree	Nuetral	strongly agree	No
132	Female	30-39	Staff Pharmacist	Community pharmacies	Master	More than 10 years	More than 40 hr	City	Less than 80 h	3	Yes	Yes	Yes	Yes	Yes	No	No	Yes	No	No	Yes	Yes	Yes	Yes	Yes	No	No	Agree	Agree	Agree	Agree	Agree	Agree	Agree	Agree	Agree	agree	Nuetral	strongly agree	agree	agree	strongly agree	strongly agree	strongly agree	strongly agree	strongly agree	agree	agree	No
133	male	more than 50	Manager	Community pharmacies	PhD	More than 10 years	25–40 hr	City	80–120 h	3	Yes	Yes	Yes	Yes	Yes	Yes	Yes	Yes	Yes	Yes	Yes	Yes	Yes	Yes	Yes	Yes	Yes	Agree	Agree	Agree	Agree	Agree	Agree	Agree	Agree	Agree	agree	agree	agree	agree	agree	agree	agree	agree	agree	agree	agree	agree	No
134	male	more than 50	Manager	Community pharmacies	PhD	More than 10 years	25–40 hr	City	80–120 h	3	Yes	Yes	Yes	Yes	Yes	Yes	Yes	Yes	Yes	Yes	Yes	Yes	Yes	Yes	Yes	Yes	Yes	Agree	Agree	Agree	Agree	Agree	Agree	Agree	Agree	Agree	agree	agree	agree	agree	agree	agree	agree	agree	agree	agree	agree	agree	No
135	male	more than 50	Manager	Community pharmacies	PhD	More than 10 years	25–40 hr	City	80–120 h	3	Yes	Yes	Yes	Yes	Yes	Yes	Yes	Yes	Yes	Yes	Yes	Yes	Yes	Yes	Yes	Yes	Yes	Agree	Agree	Agree	Agree	Agree	Agree	Agree	Agree	Agree	agree	agree	agree	agree	agree	agree	agree	agree	agree	agree	agree	agree	No
136	Female	20-29	Staff Pharmacist	Community pharmacies	Bachelor of Pharmacy	1- 5	More than 40 hr	Camp	80–120 h	3	Yes	Yes	Yes	No	Yes	No	Yes	Yes	No	No	No	Yes	Yes	Yes	Yes	Yes	No	Nuetral	Agree	Agree	Agree	Nuetral	Nuetral	disagree	Agree	Agree	disagree	agree	agree	agree	agree	strongly agree	agree	agree	agree	agree	agree	agree	No
137	male	20-29	Staff Pharmacist	Community pharmacies	Bachelor of Pharmacy	5–10	More than 40 hr	City	7 days 24/24	3	Yes	Yes	Yes	Yes	Yes	Yes	Yes	Yes	Yes	Yes	Yes	Yes	Yes	Yes	Yes	Yes	Yes	Agree	Agree	Agree	Agree	Agree	Agree	Agree	Agree	Agree	agree	agree	agree	agree	agree	strongly agree	agree	agree	agree	agree	strongly agree	agree	Yes
138	Female	30-39	Staff Pharmacist	Community pharmacies	Bachelor of Pharmacy	5–10	24 hr or less	City	Less than 80 h	3	Yes	Yes	Yes	Yes	Yes	Yes	Yes	Yes	Yes	No	Yes	Yes	No	Yes	Yes	Yes	Yes	Agree	Agree	Agree	Agree	Agree	Agree	Agree	Agree	Agree	agree	agree	agree	agree	agree	agree	agree	agree	agree	agree	agree	agree	Yes
139	male	20-29	Manager	Community pharmacies	Pharm D	1- 5	More than 40 hr	Village	7 days 24/24	3	Yes	Yes	Yes	Yes	Yes	Yes	Yes	Yes	Yes	Yes	Yes	Yes	Yes	Yes	Yes	Yes	Yes	Agree	Agree	Agree	Agree	Agree	Agree	Agree	Agree	Agree	agree	agree	agree	agree	agree	agree	agree	agree	agree	agree	agree	agree	Yes
140	male	20-29	Staff Pharmacist	Community pharmacies	Bachelor of Pharmacy	1- 5	25–40 hr	Village	Less than 80 h	3	Yes	Yes	No	Yes	Yes	Yes	No	Yes	Yes	No	Yes	No	Yes	No	Yes	No	Yes	Agree	Nuetral	Nuetral	Nuetral	Agree	Nuetral	Agree	Nuetral	disagree	Nuetral	Nuetral	agree	agree	agree	strongly agree	agree	agree	agree	Nuetral	Nuetral	Nuetral	No
141	male	20-29	Staff Pharmacist	Community pharmacies	Bachelor of Pharmacy	1- 5	24 hr or less	City	80–120 h	3	Yes	Yes	No	Yes	Yes	No	No	Yes	No	No	Yes	Yes	Yes	Yes	Yes	No	No	Agree	Agree	Agree	Agree	Agree	Agree	Nuetral	Agree	Agree	agree	agree	agree	agree	agree	strongly agree	agree	agree	agree	agree	strongly agree	agree	Yes
142	Female	20-29	Staff Pharmacist	Community pharmacies	Bachelor of Pharmacy	less than one year	24 hr or less	Camp	7 days 24/24	3	Yes	Yes	No	No	Yes	Yes	Yes	No	Yes	No	Yes	Yes	Yes	No	Yes	Yes	Yes	Nuetral	Agree	Agree	Agree	Agree	Agree	Agree	Agree	Agree	agree	agree	Nuetral	agree	agree	Nuetral	agree	agree	agree	agree	strongly agree	agree	Yes
143	Female	20-29	Staff Pharmacist	Community pharmacies	Bachelor of Pharmacy	less than one year	24 hr or less	City	7 days 24/24	3	No	Yes	Yes	No	Yes	No	Yes	Yes	Yes	No	Yes	Yes	Yes	No	Yes	No	No	Agree	Agree	Nuetral	Agree	Nuetral	Agree	Nuetral	Agree	disagree	agree	Nuetral	agree	agree	Nuetral	agree	agree	agree	agree	Nuetral	agree	Nuetral	Yes
144	male	20-29	Staff Pharmacist	Community pharmacies	Bachelor of Pharmacy	less than one year	25–40 hr	Village	Less than 80 h	3	Yes	Yes	Yes	No	No	No	Yes	No	No	No	No	Yes	No	No	Yes	Yes	No	Agree	Agree	Agree	Agree	Agree	Agree	Agree	Agree	Agree	agree	agree	agree	agree	agree	strongly agree	agree	agree	agree	agree	strongly agree	agree	Yes
145	Female	20-29	Staff Pharmacist	Community pharmacies	Bachelor of Pharmacy	1- 5	24 hr or less	Camp	Less than 80 h	3	Yes	Yes	Yes	Yes	Yes	Yes	Yes	Yes	Yes	No	Yes	Yes	Yes	Yes	Yes	No	No	Agree	Agree	Agree	Agree	Agree	Agree	Agree	Agree	Agree	agree	agree	agree	agree	agree	strongly agree	agree	agree	agree	agree	disagree	agree	No
146	male	more than 50	Manager	Community pharmacies	Master	More than 10 years	More than 40 hr	City	80–120 h	3	Yes	Yes	Yes	Yes	Yes	No	No	Yes	No	No	Yes	Yes	Yes	Yes	No	Yes	Yes	Agree	Agree	Agree	Agree	Agree	Agree	Agree	Agree	Nuetral	agree	agree	agree	Nuetral	agree	strongly agree	agree	agree	agree	agree	Nuetral	agree	Yes
147	male	30-39	Staff Pharmacist	Community pharmacies	Pharm D	5–10	More than 40 hr	City	Less than 80 h	3	Yes	Yes	Yes	No	No	No	No	No	No	Yes	No	Yes	No	Yes	No	No	No	Nuetral	Agree	Agree	Nuetral	Nuetral	Agree	Agree	Agree	Agree	Nuetral	agree	agree	agree	agree	strongly agree	agree	agree	agree	agree	Nuetral	agree	No
148	male	20-29	Staff Pharmacist	Community pharmacies	Bachelor of Pharmacy	less than one year	24 hr or less	City	Less than 80 h	3	Yes	Yes	Yes	Yes	Yes	Yes	Yes	Yes	Yes	No	No	Yes	Yes	No	Yes	No	Yes	Agree	Agree	Agree	Agree	Agree	Agree	Agree	Agree	Agree	agree	agree	agree	agree	agree	agree	agree	agree	agree	agree	strongly agree	agree	No
149	Female	20-29	Staff Pharmacist	Community pharmacies	Bachelor of Pharmacy	1- 5	More than 40 hr	Village	80–120 h	3	Yes	Yes	No	No	No	Yes	Yes	Yes	No	Yes	Yes	Yes	Yes	Yes	Yes	Yes	No	Nuetral	Agree	Agree	Agree	Agree	Agree	Nuetral	Nuetral	Nuetral	agree	agree	agree	agree	Nuetral	strongly agree	agree	agree	agree	agree	strongly agree	agree	No
150	Female	20-29	Staff Pharmacist	Community pharmacies	Bachelor of Pharmacy	1- 5	25–40 hr	City	7 days 24/24	3	Yes	Yes	Yes	Yes	Yes	Yes	Yes	Yes	Yes	Yes	Yes	Yes	Yes	Yes	Yes	Yes	Yes	Agree	Agree	Agree	Agree	Agree	Agree	Agree	Agree	Agree	agree	agree	agree	agree	agree	agree	agree	agree	agree	agree	agree	agree	Yes
151	Female	30-39	Staff Pharmacist	Community pharmacies	Bachelor of Pharmacy	1- 5	24 hr or less	City	80–120 h	3	Yes	Yes	Yes	Yes	No	Yes	Yes	Yes	No	No	Yes	Yes	Yes	Yes	Yes	Yes	No	Agree	Agree	Agree	Agree	Agree	Agree	Agree	Agree	Agree	agree	agree	agree	agree	agree	agree	Nuetral	agree	agree	agree	agree	agree	No
152	male	more than 50	Owner	Community pharmacies	Bachelor of Pharmacy	More than 10 years	More than 40 hr	Village	80–120 h	3	Yes	Yes	No	No	No	No	Yes	No	No	No	Yes	Yes	Yes	No	Yes	No	Yes	Agree	Agree	Agree	Agree	Agree	Agree	Agree	Agree	Nuetral	agree	agree	agree	agree	agree	strongly agree	agree	agree	agree	agree	strongly agree	agree	No
153	Female	20-29	Staff Pharmacist	Community pharmacies	Bachelor of Pharmacy	less than one year	24 hr or less	Village	80–120 h	3	Yes	Yes	Yes	No	Yes	Yes	Yes	Yes	Yes	No	Yes	Yes	Yes	No	Yes	No	No	Nuetral	Agree	Agree	Agree	Agree	Agree	Agree	Agree	Agree	agree	agree	agree	agree	agree	agree	agree	agree	agree	agree	strongly agree	agree	No
154	Female	40-49	Staff Pharmacist	Hospital pharmacies inpatient	Bachelor of Pharmacy	More than 10 years	25–40 hr	Village	Less than 80 h	3	Yes	Yes	No	No	No	Yes	Yes	No	Yes	Yes	Yes	Yes	Yes	Yes	Yes	Yes	Yes	Agree	Agree	Agree	Agree	Agree	Agree	Agree	Agree	Agree	agree	agree	agree	agree	agree	agree	agree	agree	agree	agree	agree	agree	Yes
155	Female	more than 50	Staff Pharmacist	Community pharmacies	Bachelor of Pharmacy	More than 10 years	25–40 hr	City	80–120 h	3	Yes	Yes	No	Yes	No	Yes	Yes	Yes	Yes	No	Yes	Yes	No	Yes	Yes	No	Yes	Nuetral	Agree	Agree	Nuetral	Agree	Agree	Agree	Agree	Agree	agree	agree	agree	agree	agree	agree	agree	agree	agree	agree	strongly agree	agree	No
156	Female	more than 50	Staff Pharmacist	Community pharmacies	Bachelor of Pharmacy	More than 10 years	25–40 hr	City	80–120 h	3	Yes	Yes	No	Yes	No	Yes	No	No	No	No	Yes	Yes	No	Yes	Yes	No	No	Agree	Agree	Agree	Nuetral	Agree	Nuetral	Agree	Agree	Agree	agree	agree	agree	agree	agree	agree	agree	agree	agree	agree	agree	agree	Yes
157	Female	20-29	Staff Pharmacist	Community pharmacies	Bachelor of Pharmacy	less than one year	More than 40 hr	Village	80–120 h	3	Yes	Yes	No	Yes	No	No	No	No	Yes	No	Yes	Yes	No	Yes	Yes	Yes	No	Agree	Agree	Agree	Agree	Agree	Agree	Agree	Agree	Agree	agree	agree	agree	agree	agree	agree	agree	agree	agree	agree	agree	agree	Yes
158	Female	20-29	Staff Pharmacist	Community pharmacies	Bachelor of Pharmacy	1- 5	25–40 hr	Village	Less than 80 h	3	Yes	Yes	Yes	Yes	Yes	Yes	Yes	Yes	Yes	Yes	Yes	Yes	Yes	Yes	Yes	Yes	Yes	Agree	Agree	Agree	Agree	Agree	Agree	Agree	Agree	Agree	agree	agree	agree	agree	agree	agree	agree	agree	agree	agree	agree	agree	No
159	Female	40-49	Staff Pharmacist	Community pharmacies	Bachelor of Pharmacy	More than 10 years	25–40 hr	City	80–120 h	3	Yes	Yes	Yes	Yes	Yes	Yes	Yes	Yes	Yes	Yes	Yes	Yes	Yes	Yes	Yes	Yes	Yes	Agree	Agree	Nuetral	Agree	Agree	Agree	Agree	Agree	Agree	agree	Nuetral	agree	agree	agree	strongly agree	agree	agree	agree	agree	strongly agree	agree	Yes
160	Female	20-29	Staff Pharmacist	Community pharmacies	Bachelor of Pharmacy	less than one year	25–40 hr	Camp	80–120 h	3	Yes	Yes	No	Yes	No	Yes	Yes	Yes	Yes	Yes	Yes	Yes	Yes	Yes	No	No	No	Agree	Agree	Agree	Agree	Agree	Agree	Agree	Agree	Agree	agree	Nuetral	agree	Nuetral	agree	agree	agree	agree	agree	agree	Nuetral	agree	No
161	Female	20-29	Staff Pharmacist	Community pharmacies	Bachelor of Pharmacy	1- 5	24 hr or less	City	Less than 80 h	3	Yes	Yes	Yes	Yes	Yes	Yes	Yes	Yes	Yes	Yes	Yes	Yes	Yes	Yes	Yes	Yes	Yes	Agree	Nuetral	Nuetral	Agree	Nuetral	Agree	Nuetral	Nuetral	Nuetral	agree	agree	agree	agree	agree	agree	agree	agree	agree	agree	agree	agree	Yes
162	Female	20-29	Staff Pharmacist	Community pharmacies	Bachelor of Pharmacy	less than one year	24 hr or less	Village	Less than 80 h	3	Yes	Yes	Yes	Yes	Yes	Yes	Yes	Yes	Yes	No	No	Yes	Yes	No	No	Yes	Yes	Agree	Agree	Nuetral	Nuetral	Nuetral	Agree	Agree	Agree	Nuetral	agree	agree	agree	agree	agree	agree	agree	agree	agree	agree	agree	agree	Yes
163	Female	20-29	Staff Pharmacist	Community pharmacies	Bachelor of Pharmacy	1- 5	More than 40 hr	Village	80–120 h	3	Yes	Yes	Yes	Yes	Yes	No	No	No	No	No	Yes	Yes	No	Yes	Yes	No	No	Agree	Agree	Agree	Agree	Agree	Agree	Agree	Agree	Agree	agree	agree	agree	agree	agree	Nuetral	agree	agree	agree	agree	Nuetral	agree	Yes
164	Female	20-29	Staff Pharmacist	Community pharmacies	Bachelor of Pharmacy	less than one year	25–40 hr	Village	Less than 80 h	3	Yes	Yes	No	Yes	No	Yes	Yes	Yes	Yes	Yes	Yes	No	Yes	No	Yes	No	Yes	Agree	Agree	Agree	Agree	Agree	Agree	Agree	Agree	Agree	agree	agree	agree	agree	agree	agree	agree	agree	agree	agree	agree	agree	No
165	Female	20-29	Staff Pharmacist	Community pharmacies	Bachelor of Pharmacy	less than one year	24 hr or less	Village	80–120 h	3	Yes	No	No	No	No	No	Yes	Yes	Yes	No	Yes	No	No	No	No	No	No	Agree	Agree	Agree	Agree	Agree	Agree	Agree	Agree	Agree	agree	agree	agree	agree	agree	agree	agree	agree	agree	agree	agree	agree	No
166	male	40-49	Owner	Community pharmacies	Master	More than 10 years	More than 40 hr	City	80–120 h	3	Yes	Yes	No	Yes	Yes	Yes	Yes	Yes	Yes	No	Yes	Yes	Yes	Yes	Yes	No	No	Agree	Agree	Agree	Agree	Agree	Agree	Agree	Agree	Nuetral	agree	Nuetral	agree	Nuetral	agree	Nuetral	agree	agree	agree	agree	agree	agree	No
167	Female	30-39	Staff Pharmacist	Community pharmacies	Bachelor of Pharmacy	1- 5	25–40 hr	Village	80–120 h	3	Yes	Yes	No	No	No	No	No	Yes	Yes	No	Yes	Yes	Yes	No	No	No	Yes	Nuetral	Nuetral	Agree	Agree	Agree	Agree	Agree	Agree	Agree	agree	agree	agree	agree	agree	disagree	Nuetral	agree	Nuetral	Nuetral	strongly agree	agree	Yes
168	male	20-29	Staff Pharmacist	Community pharmacies	Bachelor of Pharmacy	1- 5	More than 40 hr	City	7 days 24/24	3	Yes	Yes	Yes	Yes	Yes	Yes	Yes	Yes	Yes	Yes	Yes	Yes	Yes	Yes	Yes	Yes	Yes	Agree	Nuetral	Agree	Agree	Nuetral	Agree	Agree	Agree	Agree	agree	agree	agree	agree	agree	agree	agree	agree	agree	agree	agree	agree	Yes
169	Female	30-39	Staff Pharmacist	Community pharmacies	Master	More than 10 years	25–40 hr	City	80–120 h	3	Yes	Yes	Yes	No	No	Yes	Yes	Yes	No	Yes	Yes	Yes	Yes	Yes	Yes	No	Yes	Agree	Agree	Nuetral	Agree	Agree	Nuetral	Agree	Nuetral	Agree	agree	Nuetral	Nuetral	Nuetral	agree	Nuetral	agree	agree	agree	Nuetral	strongly agree	agree	No
170	male	20-29	Staff Pharmacist	Community pharmacies	Bachelor of Pharmacy	less than one year	25–40 hr	City	7 days 24/24	3	Yes	Yes	Yes	Yes	Yes	No	Yes	No	Yes	No	Yes	No	Yes	No	Yes	No	Yes	Agree	Agree	Agree	Agree	Nuetral	Agree	Agree	Nuetral	Agree	agree	agree	agree	agree	agree	strongly agree	agree	agree	agree	agree	strongly agree	agree	Yes
171	male	more than 50	Staff Pharmacist	Community pharmacies	Bachelor of Pharmacy	More than 10 years	More than 40 hr	Village	80–120 h	3	Yes	Yes	No	Yes	Yes	No	No	Yes	Yes	Yes	Yes	Yes	Yes	Yes	Yes	Yes	No	Agree	Agree	Agree	Agree	Agree	Agree	Agree	Agree	Agree	strongly agree	agree	strongly agree	strongly agree	strongly agree	strongly agree	strongly agree	strongly agree	strongly agree	strongly agree	strongly agree	strongly agree	No
172	Female	20-29	Staff Pharmacist	Community pharmacies	Bachelor of Pharmacy	less than one year	24 hr or less	City	80–120 h	3	Yes	Yes	Yes	No	No	Yes	Yes	Yes	Yes	Yes	No	Yes	Yes	No	Yes	Yes	Yes	Agree	Agree	Agree	Agree	Agree	Agree	Agree	Agree	Agree	agree	agree	agree	agree	agree	Nuetral	strongly agree	strongly agree	strongly agree	strongly agree	agree	strongly agree	Yes
173	male	20-29	Staff Pharmacist	Community pharmacies	Bachelor of Pharmacy	1- 5	25–40 hr	City	80–120 h	3	Yes	Yes	No	Yes	No	Yes	Yes	Yes	Yes	No	Yes	Yes	Yes	Yes	Yes	Yes	Yes	Agree	Agree	Agree	Agree	Agree	Agree	Agree	Agree	Agree	agree	agree	agree	agree	agree	agree	agree	agree	agree	agree	agree	agree	No
174	male	40-49	Manager	Community pharmacies	Bachelor of Pharmacy	More than 10 years	More than 40 hr	City	Less than 80 h	3	Yes	Yes	Yes	Yes	Yes	No	Yes	Yes	Yes	No	Yes	Yes	Yes	No	Yes	No	Yes	Agree	Agree	Agree	Agree	Agree	Agree	Agree	Agree	Agree	agree	agree	agree	agree	agree	agree	agree	agree	agree	agree	agree	agree	Yes
175	Female	30-39	Staff Pharmacist	Community pharmacies	Bachelor of Pharmacy	5–10	24 hr or less	City	80–120 h	3	Yes	Yes	Yes	Yes	Yes	Yes	No	Yes	Yes	No	Yes	Yes	Yes	Yes	Yes	No	Yes	Agree	Agree	Agree	Agree	Agree	Agree	Nuetral	Agree	Agree	agree	Nuetral	strongly agree	Nuetral	agree	Nuetral	agree	strongly agree	agree	strongly agree	Nuetral	strongly agree	No
176	Female	30-39	Staff Pharmacist	Community pharmacies	Bachelor of Pharmacy	less than one year	24 hr or less	Village	80–120 h	3	Yes	Yes	No	Yes	Yes	No	No	Yes	Yes	Yes	Yes	Yes	Yes	Yes	Yes	Yes	Yes	Agree	Agree	Agree	Agree	Agree	Agree	Agree	Agree	Agree	agree	agree	agree	agree	agree	strongly agree	agree	agree	agree	agree	agree	agree	No
177	Female	40-49	Owner	Community pharmacies	Bachelor of Pharmacy	More than 10 years	More than 40 hr	Village	7 days 24/24	4	Yes	Yes	Yes	Yes	Yes	Yes	Yes	Yes	Yes	Yes	Yes	Yes	Yes	Yes	Yes	Yes	Yes	Agree	Agree	Agree	Agree	Agree	Agree	Agree	Agree	Agree	agree	agree	agree	agree	agree	agree	agree	agree	agree	agree	agree	agree	No
178	Female	20-29	Staff Pharmacist	Community pharmacies	Bachelor of Pharmacy	less than one year	24 hr or less	Village	80–120 h	4	Yes	Yes	Yes	Yes	Yes	Yes	Yes	Yes	Yes	Yes	Yes	Yes	Yes	Yes	Yes	Yes	No	Agree	Agree	Agree	Agree	Agree	Agree	Nuetral	Agree	Nuetral	agree	agree	agree	agree	agree	agree	agree	agree	agree	agree	agree	agree	Yes
179	male	20-29	Staff Pharmacist	Community pharmacies	Bachelor of Pharmacy	1- 5	More than 40 hr	City	80–120 h	4	Yes	Yes	No	Yes	Yes	No	Yes	Yes	Yes	No	No	Yes	Yes	Yes	Yes	Yes	Yes	Agree	Agree	Nuetral	Agree	Agree	Agree	Agree	Agree	Agree	agree	agree	agree	agree	agree	agree	agree	agree	agree	agree	agree	agree	Yes
180	Female	20-29	Staff Pharmacist	Community pharmacies	Bachelor of Pharmacy	1- 5	More than 40 hr	City	7 days 24/24	4	Yes	Yes	Yes	Yes	Yes	No	Yes	No	No	Yes	No	Yes	No	No	Yes	Yes	No	Agree	Agree	Agree	Agree	Agree	Nuetral	Nuetral	Agree	Agree	agree	Nuetral	agree	agree	agree	strongly agree	agree	agree	agree	agree	Nuetral	agree	Yes
181	male	20-29	Staff Pharmacist	Community pharmacies	Bachelor of Pharmacy	less than one year	25–40 hr	City	80–120 h	4	Yes	Yes	Yes	Yes	Yes	Yes	Yes	Yes	Yes	Yes	Yes	Yes	Yes	Yes	Yes	Yes	Yes	Agree	Agree	Agree	Agree	Agree	Agree	Agree	Agree	Agree	agree	agree	agree	agree	agree	strongly agree	agree	agree	agree	agree	strongly agree	agree	Yes
182	Female	20-29	Staff Pharmacist	Community pharmacies	Bachelor of Pharmacy	1- 5	25–40 hr	Camp	80–120 h	4	Yes	No	Yes	Yes	Yes	Yes	Yes	Yes	Yes	Yes	Yes	Yes	Yes	Yes	Yes	Yes	Yes	Agree	Agree	Agree	Agree	Agree	Agree	Agree	Agree	Agree	agree	agree	agree	agree	agree	strongly agree	agree	agree	agree	agree	strongly agree	agree	Yes
183	Female	40-49	Owner	Community pharmacies	Bachelor of Pharmacy	More than 10 years	More than 40 hr	Village	80–120 h	4	Yes	Yes	No	Yes	No	No	No	Yes	Yes	No	Yes	Yes	Yes	No	No	Yes	No	Agree	Agree	Agree	Agree	Agree	Agree	Agree	Agree	Agree	agree	agree	agree	agree	agree	agree	agree	agree	agree	agree	agree	agree	No
184	Female	20-29	Staff Pharmacist	Community pharmacies	Bachelor of Pharmacy	less than one year	24 hr or less	City	Less than 80 h	4	Yes	Yes	No	No	No	No	Yes	Yes	Yes	No	No	Yes	Yes	Yes	Yes	No	No	Agree	Agree	Agree	Agree	Agree	Agree	Agree	Agree	Agree	agree	Nuetral	agree	agree	agree	agree	agree	agree	agree	agree	Nuetral	agree	No
185	Female	40-49	Staff Pharmacist	Community pharmacies	Bachelor of Pharmacy	More than 10 years	24 hr or less	City	80–120 h	4	Yes	Yes	Yes	Yes	Yes	Yes	Yes	Yes	Yes	No	Yes	Yes	Yes	Yes	Yes	Yes	Yes	Agree	Agree	Agree	Agree	Agree	Agree	Agree	Agree	Agree	agree	agree	agree	Nuetral	agree	Nuetral	agree	agree	agree	agree	Nuetral	agree	Yes
186	male	20-29	Staff Pharmacist	Community pharmacies	Pharm D	1- 5	25–40 hr	City	80–120 h	4	Yes	Yes	Yes	No	Yes	No	No	Yes	Yes	Yes	Yes	Yes	Yes	Yes	Yes	Yes	Yes	Nuetral	Agree	Agree	Agree	Nuetral	Agree	Agree	Agree	Agree	agree	agree	strongly agree	agree	agree	agree	strongly agree	agree	strongly agree	agree	agree	agree	No
187	male	40-49	Owner	Community pharmacies	Bachelor of Pharmacy	More than 10 years	More than 40 hr	City	80–120 h	4	Yes	No	Yes	No	No	No	No	No	No	No	No	No	No	No	No	No	No	Agree	Agree	Agree	Agree	Agree	Agree	Agree	Agree	Agree	agree	agree	agree	agree	agree	agree	agree	agree	agree	agree	agree	agree	No
188	male	20-29	Staff Pharmacist	Community pharmacies	Bachelor of Pharmacy	1- 5	25–40 hr	City	Less than 80 h	4	Yes	Yes	No	No	No	Yes	Yes	Yes	Yes	Yes	Yes	Yes	Yes	Yes	Yes	Yes	Yes	Agree	Agree	Agree	Agree	Agree	Agree	Nuetral	Agree	Agree	agree	Nuetral	agree	Nuetral	agree	agree	Nuetral	agree	agree	agree	Nuetral	agree	No
189	Female	30-39	Staff Pharmacist	Hospital pharmacies inpatient	Bachelor of Pharmacy	More than 10 years	24 hr or less	City	80–120 h	4	Yes	Yes	Yes	No	Yes	No	Yes	No	Yes	No	Yes	Yes	Yes	Yes	Yes	No	No	Agree	Agree	Agree	Agree	Agree	Agree	Nuetral	Agree	Agree	agree	agree	agree	agree	agree	agree	agree	agree	agree	agree	agree	agree	No
190	Female	20-29	Staff Pharmacist	Community pharmacies	Bachelor of Pharmacy	5–10	More than 40 hr	City	Less than 80 h	4	Yes	Yes	No	Yes	Yes	No	Yes	No	Yes	Yes	Yes	Yes	Yes	Yes	Yes	Yes	Yes	Agree	Agree	Agree	Agree	Agree	Agree	Agree	Agree	Agree	Nuetral	agree	strongly agree	strongly agree	strongly agree	agree	agree	agree	strongly agree	strongly agree	strongly agree	strongly agree	Yes
191	Female	30-39	Staff Pharmacist	Community pharmacies	Bachelor of Pharmacy	5–10	More than 40 hr	City	80–120 h	4	Yes	Yes	No	No	No	No	No	Yes	Yes	No	Yes	Yes	Yes	Yes	Yes	No	No	Agree	Agree	Agree	Agree	Agree	Agree	Agree	Agree	Agree	agree	agree	agree	agree	agree	agree	agree	agree	agree	agree	Nuetral	agree	No
192	male	30-39	Staff Pharmacist	Community pharmacies	Pharm D	1- 5	25–40 hr	Village	80–120 h	4	Yes	No	Yes	Yes	Yes	No	No	Yes	Yes	Yes	No	Yes	Yes	Yes	Yes	Yes	Yes	Agree	Agree	Agree	Agree	Agree	Agree	Agree	Agree	Agree	Nuetral	agree	agree	agree	agree	Nuetral	agree	agree	agree	agree	agree	agree	Yes
193	Female	more than 50	Staff Pharmacist	Community pharmacies	Bachelor of Pharmacy	More than 10 years	25–40 hr	City	80–120 h	4	Yes	Yes	No	Yes	No	Yes	Yes	Yes	No	Yes	Yes	Yes	No	Yes	Yes	No	No	Agree	Agree	Agree	Agree	Agree	Nuetral	Agree	Agree	Nuetral	agree	agree	agree	agree	agree	agree	agree	agree	agree	agree	strongly agree	agree	No
194	Female	20-29	Staff Pharmacist	Community pharmacies	Bachelor of Pharmacy	1- 5	24 hr or less	Village	Less than 80 h	4	Yes	Yes	No	No	Yes	Yes	Yes	Yes	Yes	No	Yes	Yes	No	Yes	Yes	No	No	Nuetral	Nuetral	Agree	Agree	Nuetral	Agree	Nuetral	Agree	Agree	agree	agree	agree	agree	agree	strongly agree	agree	agree	agree	agree	agree	agree	Yes
195	Female	more than 50	Staff Pharmacist	Community pharmacies	Bachelor of Pharmacy	More than 10 years	25–40 hr	City	80–120 h	4	Yes	Yes	No	Yes	Yes	No	Yes	No	Yes	Yes	No	Yes	No	Yes	No	Yes	Yes	Nuetral	Nuetral	Nuetral	Nuetral	Nuetral	Nuetral	Nuetral	Nuetral	Nuetral	Nuetral	Nuetral	Nuetral	Nuetral	Nuetral	Nuetral	Nuetral	agree	Nuetral	Nuetral	Nuetral	Nuetral	Yes
196	male	more than 50	Staff Pharmacist	Community pharmacies	Master	More than 10 years	25–40 hr	Village	80–120 h	4	Yes	Yes	Yes	Yes	Yes	Yes	Yes	Yes	No	No	Yes	Yes	Yes	Yes	Yes	No	No	Nuetral	disagree	Agree	Agree	Agree	Agree	Agree	Agree	disagree	agree	agree	agree	agree	agree	agree	agree	agree	agree	agree	agree	agree	Yes
197	Female	30-39	Manager	Community pharmacies	Master	1- 5	25–40 hr	Village	Less than 80 h	4	Yes	Yes	No	Yes	No	Yes	Yes	Yes	No	No	Yes	Yes	No	Yes	Yes	Yes	Yes	Agree	Agree	Agree	Agree	Agree	Agree	Agree	Agree	Agree	agree	agree	agree	agree	agree	strongly agree	agree	agree	agree	agree	strongly agree	agree	Yes
198	Female	30-39	Owner	Community pharmacies	Master	5–10	More than 40 hr	City	7 days 24/24	4	Yes	Yes	Yes	No	Yes	Yes	No	No	Yes	Yes	No	Yes	No	Yes	Yes	Yes	No	Agree	Nuetral	Nuetral	Nuetral	Nuetral	Nuetral	Nuetral	Nuetral	Nuetral	Nuetral	Nuetral	Nuetral	Nuetral	Nuetral	Nuetral	Nuetral	agree	Nuetral	Nuetral	Nuetral	Nuetral	No
199	Female	30-39	Staff Pharmacist	Community pharmacies	Bachelor of Pharmacy	1- 5	24 hr or less	City	80–120 h	4	Yes	Yes	No	No	Yes	Yes	Yes	Yes	No	Yes	Yes	No	No	Yes	Yes	No	No	Nuetral	Nuetral	Agree	Agree	Agree	Agree	Agree	Agree	Agree	Nuetral	Nuetral	agree	Nuetral	agree	agree	agree	agree	agree	agree	Nuetral	agree	Yes
200	male	20-29	Staff Pharmacist	Community pharmacies	Bachelor of Pharmacy	1- 5	25–40 hr	City	80–120 h	4	Yes	Yes	Yes	Yes	No	No	Yes	Yes	Yes	Yes	Yes	Yes	Yes	Yes	Yes	Yes	Yes	Agree	Agree	Agree	Agree	Agree	Agree	Agree	Agree	Agree	agree	agree	agree	agree	agree	agree	agree	agree	agree	agree	agree	agree	Yes
201	male	more than 50	Owner	Community pharmacies	Bachelor of Pharmacy	More than 10 years	More than 40 hr	City	Less than 80 h	4	Yes	Yes	No	No	No	No	Yes	Yes	Yes	Yes	No	Yes	Yes	No	Yes	Yes	Yes	disagree	disagree	Agree	Agree	disagree	Agree	Agree	Agree	Agree	disagree	agree	agree	agree	agree	strongly agree	agree	agree	agree	agree	strongly agree	agree	No
202	Female	30-39	Staff Pharmacist	Community pharmacies	Master	5–10	More than 40 hr	City	80–120 h	4	Yes	Yes	Yes	No	No	No	No	Yes	Yes	No	Yes	Yes	Yes	Yes	Yes	No	No	Agree	Nuetral	Agree	Agree	Nuetral	Agree	Agree	Agree	Nuetral	agree	Nuetral	agree	agree	Nuetral	agree	agree	agree	agree	agree	agree	Nuetral	No
203	Female	20-29	Staff Pharmacist	Community pharmacies	Bachelor of Pharmacy	less than one year	25–40 hr	Village	7 days 24/24	4	Yes	Yes	No	No	Yes	Yes	Yes	No	No	Yes	No	No	Yes	No	Yes	No	Yes	Nuetral	Nuetral	Agree	Agree	Nuetral	Agree	Agree	Agree	Agree	Nuetral	Nuetral	agree	agree	agree	agree	Nuetral	strongly agree	strongly agree	strongly agree	strongly agree	strongly agree	No
204	Female	20-29	Staff Pharmacist	Community pharmacies	Bachelor of Pharmacy	less than one year	25–40 hr	City	80–120 h	4	Yes	Yes	Yes	Yes	No	No	No	Yes	Yes	No	Yes	Yes	Yes	Yes	Yes	Yes	Yes	Agree	Agree	Agree	Agree	Agree	Agree	Agree	Agree	Agree	agree	agree	agree	agree	agree	agree	agree	agree	agree	agree	agree	agree	No
205	Female	20-29	Staff Pharmacist	Community pharmacies	Bachelor of Pharmacy	less than one year	24 hr or less	Village	Less than 80 h	4	No	Yes	No	Yes	No	No	No	Yes	No	Yes	Yes	Yes	No	No	No	Yes	Yes	Nuetral	Nuetral	Nuetral	Nuetral	Nuetral	Nuetral	Nuetral	Nuetral	Nuetral	Nuetral	Nuetral	Nuetral	Nuetral	Nuetral	Nuetral	Nuetral	agree	Nuetral	Nuetral	Nuetral	Nuetral	No
206	Female	30-39	Staff Pharmacist	Community pharmacies	Bachelor of Pharmacy	More than 10 years	More than 40 hr	City	Less than 80 h	4	Yes	No	No	No	No	Yes	Yes	Yes	No	No	Yes	Yes	Yes	Yes	Yes	Yes	No	Agree	Agree	Nuetral	Agree	Agree	Agree	Agree	Agree	Agree	agree	agree	agree	agree	agree	Nuetral	agree	agree	agree	agree	strongly agree	agree	No
207	Female	30-39	Staff Pharmacist	Community pharmacies	Bachelor of Pharmacy	More than 10 years	25–40 hr	City	Less than 80 h	4	Yes	Yes	No	No	No	Yes	Yes	No	Yes	No	Yes	Yes	Yes	Yes	Yes	Yes	Yes	Agree	Agree	Agree	Agree	Agree	Agree	Agree	Agree	Agree	agree	agree	Nuetral	agree	agree	Nuetral	agree	agree	agree	agree	Nuetral	agree	No
208	male	30-39	Manager	Hospital pharmacies inpatient	Pharm D	5–10	25–40 hr	Village	80–120 h	4	Yes	Yes	Yes	Yes	Yes	Yes	Yes	Yes	Yes	Yes	Yes	Yes	Yes	Yes	Yes	Yes	Yes	Agree	Agree	Agree	Agree	Agree	Agree	Nuetral	Nuetral	Agree	agree	agree	agree	agree	agree	agree	agree	agree	agree	agree	agree	agree	Yes
209	male	30-39	Manager	Community pharmacies	Bachelor of Pharmacy	More than 10 years	More than 40 hr	City	7 days 24/24	4	Yes	Yes	Yes	Yes	Yes	Yes	Yes	Yes	Yes	Yes	Yes	Yes	Yes	No	Yes	Yes	Yes	Agree	Agree	Agree	Agree	Agree	Agree	Agree	Agree	Agree	agree	agree	agree	agree	agree	agree	agree	agree	Nuetral	agree	strongly agree	agree	No
210	Female	40-49	Staff Pharmacist	Community pharmacies	Master	5–10	25–40 hr	City	7 days 24/24	4	Yes	Yes	No	No	No	No	Yes	Yes	Yes	No	No	Yes	Yes	Yes	Yes	No	No	Nuetral	Agree	Agree	Agree	Nuetral	Agree	Nuetral	Agree	Agree	agree	disagree	agree	agree	Nuetral	strongly agree	agree	agree	agree	agree	agree	agree	No
211	male	20-29	Owner	Community pharmacies	Bachelor of Pharmacy	1- 5	More than 40 hr	City	7 days 24/24	4	Yes	Yes	No	No	Yes	No	No	Yes	Yes	No	Yes	Yes	Yes	Yes	Yes	Yes	Yes	Agree	Agree	Agree	Agree	Agree	Agree	Agree	Agree	Agree	agree	agree	agree	agree	agree	agree	agree	agree	agree	agree	agree	agree	No
212	Female	20-29	Staff Pharmacist	Community pharmacies	Bachelor of Pharmacy	1- 5	25–40 hr	City	80–120 h	4	Yes	Yes	No	Yes	Yes	No	No	Yes	No	No	Yes	Yes	Yes	Yes	Yes	No	Yes	Agree	Agree	Agree	Agree	Agree	Agree	Agree	Agree	Agree	agree	agree	agree	agree	agree	agree	agree	agree	agree	agree	agree	agree	Yes
213	Female	20-29	Staff Pharmacist	Hospital pharmacies inpatient	Bachelor of Pharmacy	less than one year	24 hr or less	City	7 days 24/24	4	Yes	Yes	Yes	Yes	Yes	Yes	Yes	Yes	No	Yes	Yes	Yes	Yes	Yes	Yes	Yes	Yes	Agree	Agree	Agree	Agree	Agree	Agree	Agree	Agree	Agree	agree	agree	agree	agree	agree	Nuetral	agree	agree	agree	agree	strongly agree	agree	Yes
214	male	30-39	Manager	Hospital pharmacies inpatient	Pharm D	5–10	25–40 hr	City	7 days 24/24	4	Yes	Yes	Yes	Yes	No	Yes	Yes	Yes	Yes	Yes	Yes	Yes	Yes	Yes	Yes	Yes	Yes	Agree	Agree	Agree	Agree	Nuetral	Agree	Agree	Agree	Agree	agree	agree	agree	agree	agree	agree	agree	agree	agree	agree	agree	agree	No
215	Female	30-39	Staff Pharmacist	Community pharmacies	Bachelor of Pharmacy	5–10	25–40 hr	Camp	80–120 h	4	No	Yes	Yes	Yes	Yes	Yes	Yes	Yes	Yes	Yes	Yes	Yes	Yes	Yes	Yes	Yes	Yes	Agree	Agree	Agree	Nuetral	Nuetral	Nuetral	Nuetral	Agree	Agree	agree	agree	strongly agree	strongly agree	strongly agree	strongly agree	strongly agree	agree	agree	agree	agree	agree	Yes
216	male	more than 50	Owner	Community pharmacies	PhD	More than 10 years	More than 40 hr	City	7 days 24/24	4	Yes	Yes	Yes	Yes	Yes	Yes	Yes	Yes	Yes	Yes	Yes	Yes	Yes	Yes	Yes	Yes	Yes	Nuetral	Agree	Nuetral	Agree	Agree	Agree	Agree	Agree	Agree	agree	agree	agree	agree	agree	agree	agree	agree	Nuetral	agree	strongly agree	agree	Yes
217	Female	20-29	Staff Pharmacist	Community pharmacies	Bachelor of Pharmacy	less than one year	24 hr or less	City	80–120 h	4	Yes	Yes	No	Yes	No	Yes	Yes	No	No	No	Yes	Yes	Yes	Yes	Yes	Yes	No	Agree	Agree	Agree	Agree	Agree	Agree	Agree	Agree	Agree	agree	agree	agree	agree	agree	strongly agree	agree	agree	agree	agree	strongly agree	agree	No
218	Female	20-29	Staff Pharmacist	Community pharmacies	Bachelor of Pharmacy	less than one year	24 hr or less	Village	Less than 80 h	4	Yes	Yes	Yes	No	No	Yes	Yes	Yes	Yes	No	Yes	Yes	Yes	No	Yes	No	No	Nuetral	Nuetral	Agree	Agree	disagree	Agree	Nuetral	Agree	Agree	Nuetral	agree	agree	agree	disagree	strongly agree	agree	agree	agree	Nuetral	Nuetral	agree	Yes
219	male	20-29	Staff Pharmacist	Community pharmacies	Bachelor of Pharmacy	less than one year	More than 40 hr	Village	80–120 h	4	Yes	Yes	Yes	No	Yes	No	Yes	No	No	No	Yes	Yes	Yes	Yes	Yes	Yes	No	Nuetral	Agree	Agree	Agree	Agree	Agree	Agree	Agree	Agree	agree	agree	agree	agree	agree	agree	agree	agree	agree	agree	agree	agree	Yes
220	male	30-39	Staff Pharmacist	Community pharmacies	Master	More than 10 years	More than 40 hr	City	Less than 80 h	4	Yes	Yes	Yes	Yes	Yes	Yes	No	Yes	No	No	Yes	Yes	Yes	Yes	Yes	Yes	No	Agree	Agree	Nuetral	Agree	Nuetral	disagree	Agree	Agree	Nuetral	Nuetral	agree	strongly agree	Nuetral	Nuetral	strongly agree	agree	Nuetral	strongly agree	Nuetral	strongly disagree	Nuetral	Yes
221	Female	20-29	Staff Pharmacist	Community pharmacies	Bachelor of Pharmacy	1- 5	25–40 hr	Village	Less than 80 h	4	Yes	Yes	Yes	Yes	Yes	Yes	Yes	Yes	Yes	Yes	Yes	Yes	Yes	Yes	Yes	Yes	Yes	Agree	Agree	Agree	Agree	Agree	Agree	Agree	Agree	Agree	agree	agree	agree	agree	agree	agree	agree	agree	agree	agree	agree	agree	Yes
222	Female	20-29	Staff Pharmacist	Community pharmacies	Bachelor of Pharmacy	less than one year	24 hr or less	Village	Less than 80 h	4	Yes	Yes	Yes	No	No	No	Yes	Yes	Yes	No	Yes	Yes	Yes	Yes	Yes	No	Yes	Agree	Agree	Nuetral	Agree	Agree	Agree	Nuetral	Nuetral	Nuetral	agree	agree	agree	agree	agree	strongly agree	agree	agree	agree	agree	strongly agree	agree	No
223	Female	20-29	Staff Pharmacist	Community pharmacies	Bachelor of Pharmacy	1- 5	25–40 hr	City	80–120 h	4	Yes	Yes	No	No	Yes	No	Yes	No	Yes	No	Yes	No	Yes	Yes	Yes	No	Yes	Nuetral	Nuetral	Nuetral	Nuetral	disagree	Agree	Agree	Nuetral	Agree	agree	agree	agree	agree	agree	agree	agree	agree	agree	agree	agree	agree	No
224	Female	30-39	Staff Pharmacist	Community pharmacies	Bachelor of Pharmacy	5–10	25–40 hr	Village	Less than 80 h	4	Yes	Yes	No	No	Yes	No	Yes	Yes	No	No	Yes	Yes	Yes	No	Yes	Yes	Yes	Nuetral	Agree	Agree	Agree	Agree	Agree	Nuetral	Agree	Agree	agree	agree	agree	agree	agree	agree	agree	agree	agree	agree	strongly agree	agree	Yes
225	male	20-29	Staff Pharmacist	Community pharmacies	Bachelor of Pharmacy	less than one year	25–40 hr	City	80–120 h	4	Yes	No	No	No	No	No	No	Yes	Yes	No	No	No	Yes	No	Yes	Yes	No	Nuetral	Nuetral	Nuetral	Nuetral	Nuetral	Nuetral	Nuetral	Nuetral	Nuetral	Nuetral	Nuetral	Nuetral	Nuetral	Nuetral	Nuetral	Nuetral	agree	Nuetral	Nuetral	Nuetral	Nuetral	Yes
226	Female	20-29	Staff Pharmacist	Community pharmacies	Bachelor of Pharmacy	less than one year	24 hr or less	City	80–120 h	4	Yes	Yes	No	Yes	Yes	No	No	Yes	Yes	Yes	Yes	Yes	Yes	Yes	Yes	No	Yes	Agree	Agree	Agree	Agree	Agree	Agree	Agree	Agree	Agree	agree	agree	agree	agree	agree	strongly agree	agree	agree	agree	agree	agree	agree	No
227	Female	30-39	Manager	Community pharmacies	Bachelor of Pharmacy	5–10	25–40 hr	City	80–120 h	4	Yes	Yes	Yes	Yes	Yes	No	Yes	Yes	No	Yes	Yes	Yes	Yes	No	Yes	No	Yes	Agree	Nuetral	Nuetral	Nuetral	Agree	Nuetral	Agree	Nuetral	Agree	strongly agree	strongly agree	strongly agree	agree	agree	agree	strongly agree	strongly agree	strongly agree	strongly agree	strongly agree	strongly agree	No
228	male	20-29	Owner	Community pharmacies	Master	less than one year	24 hr or less	City	Less than 80 h	4	Yes	Yes	Yes	Yes	No	No	Yes	Yes	Yes	No	No	Yes	Yes	Yes	No	Yes	Yes	Agree	Agree	Agree	Agree	Agree	Agree	Agree	Agree	Nuetral	agree	agree	agree	Nuetral	agree	agree	agree	agree	agree	agree	agree	agree	No
229	Female	20-29	Staff Pharmacist	Community pharmacies	Bachelor of Pharmacy	1- 5	25–40 hr	Camp	80–120 h	4	Yes	Yes	No	Yes	Yes	Yes	Yes	Yes	No	No	Yes	Yes	Yes	Yes	Yes	Yes	No	Agree	Agree	Nuetral	Agree	Agree	Agree	Agree	Agree	Agree	agree	agree	agree	agree	agree	agree	agree	agree	agree	agree	agree	agree	Yes
230	male	30-39	Staff Pharmacist	Community pharmacies	Pharm D	More than 10 years	25–40 hr	City	80–120 h	4	Yes	Yes	No	No	Yes	Yes	No	Yes	No	Yes	Yes	Yes	Yes	Yes	Yes	Yes	Yes	Agree	Agree	Agree	Agree	Agree	Agree	Agree	Agree	Agree	agree	agree	agree	agree	agree	Nuetral	agree	agree	agree	agree	agree	agree	Yes
231	male	40-49	Staff Pharmacist	Community pharmacies	Master	More than 10 years	More than 40 hr	City	7 days 24/24	4	Yes	Yes	Yes	Yes	No	Yes	No	Yes	Yes	Yes	Yes	Yes	No	Yes	Yes	Yes	Yes	Agree	Agree	Agree	Agree	Agree	Agree	Agree	Agree	Agree	strongly agree	agree	strongly agree	strongly agree	strongly agree	strongly agree	strongly agree	strongly agree	strongly agree	agree	agree	agree	Yes
232	Female	30-39	Owner	Community pharmacies	Master	More than 10 years	25–40 hr	Village	80–120 h	4	Yes	Yes	No	No	No	No	Yes	Yes	Yes	No	Yes	Yes	No	Yes	Yes	No	Yes	Agree	Agree	Agree	Agree	Nuetral	Agree	Agree	Agree	Agree	agree	agree	agree	agree	agree	strongly agree	agree	agree	agree	agree	Nuetral	agree	Yes
233	Female	20-29	Staff Pharmacist	Community pharmacies	Bachelor of Pharmacy	less than one year	25–40 hr	City	7 days 24/24	4	Yes	Yes	No	No	No	No	No	Yes	No	No	Yes	Yes	Yes	Yes	Yes	Yes	No	Agree	Agree	Agree	Agree	Agree	Agree	Agree	Agree	Agree	agree	agree	agree	agree	agree	agree	agree	agree	agree	agree	agree	agree	No
234	male	20-29	Staff Pharmacist	Community pharmacies	Bachelor of Pharmacy	1- 5	More than 40 hr	City	80–120 h	4	Yes	Yes	Yes	Yes	Yes	No	Yes	Yes	Yes	No	Yes	No	Yes	Yes	Yes	Yes	Yes	Agree	Agree	Nuetral	Agree	Nuetral	Agree	Agree	Agree	Agree	agree	Nuetral	agree	agree	agree	strongly agree	agree	agree	agree	agree	agree	agree	Yes
235	Female	20-29	Staff Pharmacist	Community pharmacies	Pharm D	1- 5	25–40 hr	City	Less than 80 h	4	Yes	Yes	Yes	Yes	No	No	Yes	No	Yes	No	Yes	Yes	Yes	Yes	Yes	Yes	No	Agree	Agree	Agree	Agree	Agree	Agree	Agree	Agree	Agree	agree	agree	agree	Nuetral	agree	agree	agree	agree	agree	agree	agree	agree	Yes
236	male	20-29	Staff Pharmacist	Community pharmacies	Bachelor of Pharmacy	1- 5	More than 40 hr	City	7 days 24/24	4	Yes	Yes	Yes	Yes	Yes	Yes	Yes	Yes	Yes	Yes	Yes	Yes	Yes	Yes	Yes	Yes	Yes	Agree	Agree	Agree	Agree	Agree	Agree	Agree	Agree	Agree	agree	strongly agree	strongly agree	strongly agree	agree	agree	agree	agree	strongly agree	strongly agree	strongly agree	strongly agree	No
237	male	20-29	Staff Pharmacist	Community pharmacies	Bachelor of Pharmacy	less than one year	25–40 hr	City	80–120 h	4	Yes	Yes	Yes	Yes	Yes	Yes	Yes	Yes	Yes	Yes	Yes	Yes	Yes	Yes	Yes	Yes	Yes	Agree	Agree	Agree	Agree	Agree	Agree	Agree	Agree	Agree	agree	agree	agree	agree	agree	agree	agree	agree	agree	agree	agree	agree	Yes
238	Female	20-29	Staff Pharmacist	Community pharmacies	Bachelor of Pharmacy	less than one year	24 hr or less	City	80–120 h	4	Yes	Yes	Yes	Yes	Yes	No	No	Yes	No	No	Yes	Yes	Yes	Yes	Yes	Yes	No	Agree	Agree	Agree	Agree	Agree	Agree	Agree	Agree	Agree	agree	agree	agree	agree	Nuetral	Nuetral	agree	agree	agree	agree	agree	agree	Yes
239	Female	20-29	Staff Pharmacist	Community pharmacies	Bachelor of Pharmacy	less than one year	More than 40 hr	City	80–120 h	4	Yes	Yes	No	No	No	No	Yes	No	No	No	No	Yes	Yes	No	No	No	No	Nuetral	Nuetral	Agree	Agree	Agree	Agree	Nuetral	Nuetral	Agree	agree	agree	agree	agree	agree	agree	agree	agree	agree	agree	strongly agree	agree	No
240	Female	20-29	Staff Pharmacist	Community pharmacies	Bachelor of Pharmacy	less than one year	25–40 hr	City	7 days 24/24	4	Yes	Yes	No	No	No	No	Yes	Yes	Yes	No	Yes	Yes	Yes	No	Yes	Yes	Yes	Agree	Agree	Agree	Agree	Agree	Agree	Agree	Agree	Agree	agree	Nuetral	Nuetral	Nuetral	agree	agree	agree	agree	agree	agree	agree	agree	No
241	male	20-29	Staff Pharmacist	Community pharmacies	Bachelor of Pharmacy	less than one year	25–40 hr	Village	Less than 80 h	4	Yes	Yes	Yes	Yes	Yes	Yes	Yes	Yes	Yes	Yes	Yes	Yes	Yes	Yes	Yes	Yes	Yes	Agree	Agree	Agree	Agree	Agree	Agree	Agree	Agree	Agree	agree	agree	agree	agree	agree	agree	agree	agree	agree	agree	agree	agree	Yes
242	Female	more than 50	Staff Pharmacist	Community pharmacies	Bachelor of Pharmacy	More than 10 years	25–40 hr	City	Less than 80 h	4	Yes	Yes	Yes	Yes	Yes	Yes	No	Yes	Yes	Yes	Yes	Yes	Yes	Yes	Yes	Yes	Yes	Agree	Agree	Agree	Agree	Agree	Agree	Agree	Agree	Agree	agree	agree	agree	agree	agree	agree	agree	agree	agree	agree	agree	strongly agree	Yes
243	Female	20-29	Staff Pharmacist	Community pharmacies	Bachelor of Pharmacy	1- 5	25–40 hr	City	80–120 h	4	Yes	No	Yes	No	Yes	Yes	No	Yes	Yes	Yes	Yes	No	Yes	Yes	Yes	Yes	Yes	Nuetral	Agree	Agree	Agree	Agree	Nuetral	Agree	Agree	Agree	agree	agree	agree	agree	agree	agree	agree	agree	agree	agree	agree	agree	Yes
244	Female	20-29	Staff Pharmacist	Community pharmacies	Bachelor of Pharmacy	less than one year	25–40 hr	City	80–120 h	4	Yes	Yes	No	Yes	Yes	Yes	Yes	Yes	Yes	Yes	Yes	Yes	Yes	Yes	Yes	Yes	Yes	Agree	Agree	Nuetral	Agree	Agree	Agree	Agree	Agree	Agree	agree	agree	agree	agree	agree	Nuetral	Nuetral	agree	agree	agree	agree	agree	Yes
245	Female	20-29	Staff Pharmacist	Community pharmacies	Bachelor of Pharmacy	1- 5	25–40 hr	City	80–120 h	5	Yes	Yes	Yes	No	Yes	Yes	No	Yes	Yes	No	Yes	Yes	No	No	No	No	No	Agree	Agree	Agree	Agree	Agree	Agree	Agree	Agree	Agree	agree	agree	Nuetral	agree	agree	agree	agree	agree	agree	agree	Nuetral	agree	Yes
246	Female	20-29	Staff Pharmacist	Community pharmacies	Bachelor of Pharmacy	less than one year	25–40 hr	City	80–120 h	5	Yes	Yes	Yes	Yes	Yes	Yes	Yes	Yes	Yes	Yes	Yes	Yes	Yes	Yes	Yes	Yes	Yes	Agree	Agree	Agree	Agree	Agree	Agree	Agree	Agree	Agree	agree	agree	agree	agree	agree	agree	agree	agree	agree	agree	agree	agree	Yes
247	Female	30-39	Staff Pharmacist	Community pharmacies	Master	5–10	24 hr or less	City	80–120 h	5	Yes	Yes	No	No	No	No	No	No	No	No	Yes	Yes	Yes	Yes	Yes	Yes	Yes	Agree	Agree	Agree	Agree	Agree	Agree	Agree	Agree	Agree	agree	agree	agree	agree	agree	agree	agree	agree	agree	agree	agree	agree	No
248	Female	30-39	Staff Pharmacist	Community pharmacies	Bachelor of Pharmacy	More than 10 years	25–40 hr	City	80–120 h	5	Yes	Yes	No	No	Yes	No	No	No	No	Yes	Yes	Yes	Yes	No	Yes	Yes	No	Agree	Agree	Nuetral	Agree	Agree	Agree	Agree	Agree	Agree	agree	agree	agree	agree	agree	agree	agree	agree	agree	agree	agree	agree	Yes
249	Female	20-29	Staff Pharmacist	Community pharmacies	Bachelor of Pharmacy	1- 5	25–40 hr	Village	7 days 24/24	5	Yes	Yes	Yes	No	Yes	No	Yes	Yes	Yes	Yes	Yes	Yes	Yes	Yes	Yes	Yes	Yes	Agree	Agree	Nuetral	Agree	Agree	Agree	Agree	Agree	Agree	agree	Nuetral	strongly agree	agree	agree	Nuetral	strongly agree	strongly agree	strongly agree	strongly agree	agree	strongly agree	No
250	Female	40-49	Staff Pharmacist	Community pharmacies	Bachelor of Pharmacy	More than 10 years	More than 40 hr	City	80–120 h	5	Yes	Yes	No	Yes	Yes	No	Yes	Yes	No	Yes	Yes	Yes	Yes	Yes	Yes	No	No	Agree	Agree	Agree	Agree	Agree	Agree	Agree	Agree	Agree	agree	agree	strongly agree	agree	agree	agree	agree	agree	agree	agree	agree	strongly agree	No
251	male	20-29	Staff Pharmacist	Community pharmacies	Bachelor of Pharmacy	less than one year	25–40 hr	City	80–120 h	5	Yes	Yes	No	Yes	Yes	No	No	No	No	No	Yes	Yes	No	No	Yes	No	No	Agree	Agree	Nuetral	Agree	Agree	Agree	Nuetral	Nuetral	Agree	agree	agree	agree	agree	agree	agree	agree	agree	agree	agree	Nuetral	agree	Yes
252	Female	30-39	Staff Pharmacist	Community pharmacies	Bachelor of Pharmacy	5–10	24 hr or less	City	80–120 h	5	Yes	Yes	No	No	No	Yes	No	Yes	No	No	No	Yes	Yes	Yes	Yes	Yes	No	Agree	Nuetral	Nuetral	Agree	Agree	Agree	Agree	Agree	disagree	agree	agree	Nuetral	agree	agree	strongly agree	agree	agree	agree	Nuetral	Nuetral	Nuetral	No
253	Female	30-39	Staff Pharmacist	Community pharmacies	Bachelor of Pharmacy	1- 5	25–40 hr	City	Less than 80 h	5	Yes	Yes	No	Yes	Yes	No	Yes	Yes	Yes	No	No	Yes	No	Yes	Yes	No	No	Agree	Agree	Agree	Agree	Agree	Agree	Agree	Agree	Agree	Nuetral	agree	agree	agree	agree	Nuetral	agree	agree	agree	agree	agree	agree	No
254	male	30-39	Staff Pharmacist	Community pharmacies	Bachelor of Pharmacy	5–10	25–40 hr	City	7 days 24/24	5	Yes	Yes	Yes	Yes	Yes	No	Yes	Yes	No	Yes	Yes	Yes	Yes	Yes	Yes	No	No	Nuetral	Nuetral	Agree	Agree	Nuetral	Agree	Nuetral	Agree	Agree	agree	Nuetral	agree	Nuetral	agree	strongly agree	agree	agree	agree	agree	Nuetral	agree	No
255	Female	20-29	Staff Pharmacist	Community pharmacies	Bachelor of Pharmacy	less than one year	24 hr or less	City	Less than 80 h	5	Yes	Yes	No	No	No	Yes	Yes	No	Yes	No	Yes	Yes	Yes	No	Yes	Yes	No	Agree	Agree	Agree	Agree	Agree	Agree	Agree	Agree	Agree	agree	agree	agree	agree	agree	agree	agree	agree	agree	agree	agree	agree	No
256	Female	20-29	Owner	Community pharmacies	Bachelor of Pharmacy	less than one year	24 hr or less	Village	7 days 24/24	5	Yes	Yes	Yes	Yes	No	No	Yes	Yes	No	No	Yes	Yes	Yes	Yes	Yes	Yes	No	Agree	Agree	Agree	Nuetral	Agree	Agree	Agree	Agree	Nuetral	agree	agree	Nuetral	agree	agree	agree	agree	agree	agree	agree	Nuetral	agree	Yes
257	Female	20-29	Staff Pharmacist	Community pharmacies	Bachelor of Pharmacy	less than one year	More than 40 hr	Village	80–120 h	5	Yes	Yes	No	No	No	No	Yes	Yes	Yes	No	Yes	Yes	No	Yes	Yes	Yes	No	Agree	Agree	Nuetral	Nuetral	Nuetral	Agree	Agree	Agree	Agree	Nuetral	agree	Nuetral	disagree	disagree	disagree	disagree	disagree	disagree	Nuetral	disagree	disagree	No
258	Female	30-39	Staff Pharmacist	Community pharmacies	Bachelor of Pharmacy	1- 5	25–40 hr	City	80–120 h	5	Yes	Yes	Yes	Yes	Yes	Yes	Yes	Yes	Yes	Yes	Yes	Yes	Yes	Yes	Yes	Yes	Yes	Agree	Agree	Agree	Agree	Agree	Agree	Agree	Agree	Agree	agree	agree	agree	agree	agree	agree	agree	agree	agree	agree	agree	agree	Yes
259	Female	20-29	Staff Pharmacist	Community pharmacies	Pharm D	1- 5	24 hr or less	City	80–120 h	5	Yes	Yes	Yes	Yes	Yes	Yes	Yes	Yes	Yes	Yes	Yes	Yes	Yes	Yes	Yes	Yes	Yes	Agree	Agree	Agree	Agree	Nuetral	Agree	Agree	Nuetral	Agree	agree	agree	agree	agree	agree	agree	agree	agree	agree	agree	agree	agree	Yes
260	Female	40-49	Staff Pharmacist	Community pharmacies	Bachelor of Pharmacy	More than 10 years	24 hr or less	Village	80–120 h	5	Yes	Yes	Yes	Yes	No	Yes	Yes	Yes	Yes	No	Yes	Yes	Yes	Yes	Yes	Yes	Yes	Agree	Agree	Agree	Agree	Agree	Agree	Agree	Agree	Agree	agree	agree	agree	agree	agree	agree	agree	agree	agree	agree	agree	agree	No
261	Female	40-49	Staff Pharmacist	Community pharmacies	Bachelor of Pharmacy	More than 10 years	24 hr or less	City	80–120 h	5	Yes	Yes	Yes	Yes	Yes	Yes	Yes	Yes	Yes	No	Yes	Yes	Yes	Yes	Yes	Yes	Yes	Agree	Agree	Agree	Agree	Agree	Agree	Agree	Agree	Agree	agree	agree	agree	Nuetral	agree	Nuetral	agree	agree	agree	agree	Nuetral	agree	Yes
262	male	20-29	Staff Pharmacist	Community pharmacies	Bachelor of Pharmacy	5–10	More than 40 hr	Village	80–120 h	5	Yes	Yes	No	No	Yes	Yes	Yes	Yes	Yes	No	Yes	Yes	Yes	Yes	Yes	Yes	No	Agree	Agree	Agree	Agree	Agree	Agree	Agree	Agree	Agree	agree	disagree	agree	agree	agree	agree	agree	agree	agree	agree	agree	agree	No
263	Female	20-29	Staff Pharmacist	Community pharmacies	Bachelor of Pharmacy	1- 5	25–40 hr	City	80–120 h	5	Yes	Yes	Yes	Yes	Yes	Yes	Yes	Yes	Yes	Yes	Yes	Yes	Yes	Yes	Yes	Yes	Yes	Agree	Agree	Agree	Agree	Agree	Agree	Agree	Agree	Agree	agree	agree	agree	agree	agree	agree	agree	agree	agree	agree	agree	agree	Yes
264	Female	20-29	Staff Pharmacist	Community pharmacies	Bachelor of Pharmacy	less than one year	24 hr or less	City	80–120 h	5	Yes	Yes	No	Yes	No	No	Yes	No	No	Yes	Yes	Yes	Yes	Yes	Yes	Yes	Yes	Agree	Agree	Agree	Agree	Agree	Agree	Agree	Agree	Agree	agree	agree	agree	agree	agree	agree	agree	agree	agree	agree	agree	agree	No
265	Female	20-29	Staff Pharmacist	Community pharmacies	Bachelor of Pharmacy	less than one year	24 hr or less	City	80–120 h	5	Yes	Yes	Yes	Yes	Yes	Yes	No	Yes	Yes	Yes	Yes	Yes	Yes	Yes	Yes	Yes	No	Agree	Agree	Agree	Agree	Agree	Agree	Agree	Agree	Nuetral	agree	agree	agree	agree	agree	agree	agree	agree	agree	agree	agree	agree	No
266	Female	20-29	Staff Pharmacist	Community pharmacies	Bachelor of Pharmacy	1- 5	25–40 hr	City	80–120 h	5	Yes	Yes	Yes	Yes	Yes	Yes	Yes	Yes	No	No	Yes	Yes	Yes	Yes	Yes	Yes	No	Agree	Agree	Agree	Agree	Agree	Agree	Agree	Agree	Agree	agree	agree	agree	agree	agree	agree	agree	agree	agree	agree	agree	agree	No
267	Female	20-29	Staff Pharmacist	Community pharmacies	Bachelor of Pharmacy	less than one year	24 hr or less	Village	80–120 h	5	Yes	Yes	Yes	Yes	No	No	Yes	Yes	Yes	No	Yes	Yes	Yes	Yes	Yes	No	Yes	Agree	Agree	Agree	Agree	Agree	Agree	Agree	Agree	Agree	agree	agree	agree	agree	agree	agree	agree	agree	agree	agree	strongly agree	agree	Yes
268	Female	20-29	Staff Pharmacist	Community pharmacies	Bachelor of Pharmacy	less than one year	24 hr or less	City	80–120 h	5	Yes	Yes	No	No	Yes	Yes	Yes	Yes	Yes	No	Yes	No	Yes	Yes	Yes	Yes	Yes	Agree	Agree	Agree	Agree	Agree	Agree	Agree	Agree	Agree	agree	agree	agree	agree	agree	strongly agree	agree	agree	agree	agree	Nuetral	agree	No
269	Female	more than 50	Manager	Community pharmacies	Master	More than 10 years	More than 40 hr	City	80–120 h	5	Yes	Yes	Yes	Yes	Yes	No	Yes	Yes	No	Yes	Yes	Yes	Yes	Yes	Yes	Yes	Yes	Agree	Agree	Agree	Agree	disagree	Nuetral	Nuetral	Nuetral	Agree	agree	agree	agree	Nuetral	disagree	Nuetral	agree	agree	agree	agree	strongly agree	agree	No
270	Female	20-29	Staff Pharmacist	Community pharmacies	Bachelor of Pharmacy	less than one year	24 hr or less	City	80–120 h	5	Yes	Yes	Yes	Yes	Yes	Yes	No	Yes	Yes	Yes	Yes	Yes	Yes	Yes	Yes	Yes	Yes	Agree	Agree	Agree	Agree	Agree	Agree	Agree	Agree	Agree	agree	Nuetral	agree	agree	agree	agree	agree	agree	agree	agree	agree	agree	Yes
271	Female	20-29	Staff Pharmacist	Community pharmacies	Bachelor of Pharmacy	less than one year	24 hr or less	City	Less than 80 h	5	Yes	Yes	Yes	Yes	Yes	No	Yes	Yes	Yes	Yes	Yes	Yes	Yes	Yes	Yes	Yes	Yes	Agree	Agree	Agree	Agree	Agree	Agree	Nuetral	Agree	Nuetral	agree	Nuetral	agree	agree	agree	strongly agree	Nuetral	agree	agree	agree	agree	agree	Yes
272	Female	30-39	Staff Pharmacist	Community pharmacies	Master	5–10	25–40 hr	City	80–120 h	5	Yes	Yes	Yes	Yes	Yes	Yes	Yes	Yes	Yes	Yes	Yes	Yes	Yes	Yes	Yes	Yes	Yes	Agree	Agree	Agree	Agree	Agree	Agree	Agree	Agree	Agree	agree	agree	agree	agree	agree	agree	agree	agree	agree	agree	strongly agree	agree	Yes
273	Female	20-29	Manager	Community pharmacies	Bachelor of Pharmacy	1- 5	25–40 hr	City	80–120 h	5	Yes	Yes	Yes	Yes	Yes	Yes	No	Yes	No	Yes	Yes	Yes	Yes	Yes	Yes	No	No	Agree	Agree	Agree	Agree	Agree	Agree	Agree	Agree	Agree	agree	agree	agree	agree	agree	strongly agree	agree	agree	agree	agree	agree	agree	Yes
274	male	30-39	Manager	Community pharmacies	Bachelor of Pharmacy	More than 10 years	More than 40 hr	City	80–120 h	5	Yes	Yes	No	Yes	No	No	No	Yes	Yes	No	Yes	Yes	Yes	Yes	Yes	No	Yes	Agree	Agree	Agree	Agree	Agree	Agree	Agree	Agree	Agree	agree	agree	agree	agree	agree	strongly agree	agree	agree	agree	agree	strongly agree	agree	No
275	Female	20-29	Staff Pharmacist	Community pharmacies	Bachelor of Pharmacy	1- 5	24 hr or less	City	80–120 h	5	Yes	Yes	No	No	No	No	Yes	Yes	Yes	Yes	Yes	Yes	Yes	Yes	Yes	No	No	Agree	Agree	Agree	Agree	Agree	Agree	Agree	Agree	Agree	agree	Nuetral	agree	agree	agree	Nuetral	agree	agree	agree	agree	strongly agree	agree	No
276	Female	20-29	Staff Pharmacist	Community pharmacies	Bachelor of Pharmacy	1- 5	25–40 hr	City	Less than 80 h	5	Yes	Yes	No	No	No	No	Yes	Yes	Yes	No	Yes	No	No	No	Yes	No	No	Agree	Agree	Agree	Agree	Agree	Agree	Agree	Agree	Agree	agree	Nuetral	Nuetral	Nuetral	agree	strongly agree	agree	agree	agree	agree	agree	agree	No
277	male	40-49	Owner	Community pharmacies	Master	More than 10 years	More than 40 hr	Camp	7 days 24/24	6	Yes	Yes	Yes	Yes	No	No	No	No	Yes	Yes	No	Yes	Yes	Yes	Yes	Yes	Yes	Agree	Agree	Nuetral	Agree	Agree	Agree	Agree	Agree	Agree	strongly agree	strongly agree	strongly agree	strongly agree	agree	agree	strongly agree	strongly agree	Nuetral	agree	agree	agree	Yes
278	Female	20-29	Staff Pharmacist	Community pharmacies	Bachelor of Pharmacy	less than one year	24 hr or less	City	Less than 80 h	6	Yes	Yes	Yes	No	No	Yes	Yes	Yes	Yes	Yes	Yes	Yes	Yes	Yes	Yes	Yes	Yes	Agree	Agree	Agree	Agree	Agree	Agree	Agree	Agree	Agree	agree	agree	agree	agree	agree	agree	agree	agree	agree	agree	agree	agree	Yes
279	male	20-29	Staff Pharmacist	Community pharmacies	Pharm D	less than one year	24 hr or less	Village	80–120 h	6	Yes	Yes	Yes	Yes	Yes	Yes	No	No	No	Yes	Yes	Yes	Yes	Yes	Yes	Yes	Yes	Agree	Agree	Agree	Agree	Agree	Agree	Agree	Agree	Nuetral	agree	Nuetral	agree	agree	agree	disagree	agree	agree	strongly agree	agree	strongly agree	agree	Yes
280	male	20-29	Staff Pharmacist	Community pharmacies	Bachelor of Pharmacy	less than one year	More than 40 hr	City	80–120 h	6	Yes	Yes	Yes	No	No	No	Yes	Yes	No	No	Yes	Yes	Yes	Yes	Yes	No	No	Agree	Agree	Agree	Agree	Agree	Agree	Agree	Agree	Agree	agree	agree	agree	agree	agree	agree	agree	agree	agree	agree	agree	agree	Yes
281	Female	30-39	Staff Pharmacist	Hospital pharmacies outpatient	Bachelor of Pharmacy	5–10	24 hr or less	City	Less than 80 h	6	No	Yes	Yes	Yes	Yes	Yes	No	Yes	No	No	Yes	Yes	Yes	Yes	Yes	No	No	Agree	Agree	Agree	Agree	Agree	Agree	Agree	Agree	Nuetral	agree	agree	agree	agree	agree	agree	agree	agree	agree	agree	strongly agree	agree	No
282	male	more than 50	Manager	Hospital pharmacies inpatient	Master	More than 10 years	More than 40 hr	City	7 days 24/24	6	Yes	Yes	Yes	Yes	Yes	Yes	Yes	Yes	Yes	No	Yes	Yes	No	Yes	Yes	No	No	Agree	Nuetral	Agree	Agree	Agree	Agree	Nuetral	Nuetral	disagree	Nuetral	Nuetral	agree	agree	agree	Nuetral	agree	agree	agree	agree	agree	agree	No
283	male	30-39	Manager	Community pharmacies	Bachelor of Pharmacy	More than 10 years	25–40 hr	City	Less than 80 h	6	Yes	Yes	Yes	No	Yes	No	No	Yes	No	No	Yes	Yes	No	Yes	Yes	No	Yes	Nuetral	Nuetral	Agree	Agree	Agree	Agree	Agree	Agree	Agree	disagree	disagree	disagree	disagree	Nuetral	disagree	disagree	disagree	disagree	disagree	disagree	disagree	Yes
284	male	40-49	Manager	Community pharmacies	PhD	More than 10 years	More than 40 hr	City	7 days 24/24	6	Yes	Yes	Yes	Yes	Yes	Yes	Yes	Yes	Yes	Yes	Yes	Yes	Yes	Yes	Yes	Yes	No	Agree	Agree	Agree	Agree	Agree	Agree	Agree	Agree	Agree	agree	agree	agree	Nuetral	agree	strongly agree	agree	agree	agree	agree	agree	agree	Yes
285	Female	20-29	Staff Pharmacist	Hospital pharmacies inpatient	Bachelor of Pharmacy	less than one year	25–40 hr	City	80–120 h	6	Yes	Yes	No	No	No	Yes	No	Yes	Yes	Yes	No	Yes	No	Yes	Yes	Yes	Yes	Agree	Agree	Agree	Agree	Agree	Agree	Agree	Agree	Agree	agree	agree	agree	agree	agree	agree	agree	agree	agree	agree	agree	agree	Yes
286	male	20-29	Staff Pharmacist	Community pharmacies	Bachelor of Pharmacy	less than one year	25–40 hr	Village	80–120 h	6	Yes	Yes	Yes	No	Yes	Yes	Yes	Yes	Yes	No	Yes	Yes	No	No	Yes	Yes	Yes	Agree	Nuetral	Agree	Nuetral	Agree	Nuetral	Agree	Agree	Agree	agree	agree	agree	agree	agree	agree	agree	agree	agree	agree	agree	agree	Yes
287	Female	30-39	Staff Pharmacist	Community pharmacies	Master	More than 10 years	24 hr or less	City	80–120 h	6	Yes	Yes	Yes	Yes	Yes	Yes	Yes	Yes	Yes	No	Yes	Yes	Yes	Yes	Yes	Yes	No	Nuetral	Agree	Agree	Agree	Agree	Agree	Agree	Agree	Nuetral	agree	agree	agree	agree	agree	agree	agree	agree	agree	agree	agree	agree	Yes
288	Female	20-29	Staff Pharmacist	Community pharmacies	Bachelor of Pharmacy	1- 5	More than 40 hr	City	80–120 h	6	Yes	Yes	Yes	Yes	Yes	Yes	Yes	Yes	Yes	Yes	Yes	Yes	Yes	No	Yes	Yes	No	Nuetral	Agree	Agree	Agree	Agree	Agree	Agree	Agree	Agree	agree	agree	agree	agree	agree	agree	agree	agree	agree	agree	agree	agree	Yes
289	Female	40-49	Staff Pharmacist	Community pharmacies	Bachelor of Pharmacy	More than 10 years	24 hr or less	City	Less than 80 h	6	Yes	Yes	No	No	No	No	Yes	Yes	Yes	No	Yes	Yes	Yes	Yes	Yes	Yes	Yes	Agree	Agree	Agree	Agree	Agree	Agree	Agree	Agree	Agree	agree	agree	agree	agree	agree	agree	agree	agree	agree	agree	strongly agree	agree	Yes
290	male	40-49	Manager	Community pharmacies	Bachelor of Pharmacy	More than 10 years	More than 40 hr	City	80–120 h	6	Yes	Yes	Yes	No	Yes	Yes	Yes	Yes	Yes	Yes	No	Yes	Yes	Yes	Yes	Yes	Yes	Agree	Agree	Agree	Agree	Nuetral	Agree	Agree	Agree	Agree	agree	agree	agree	agree	agree	agree	agree	agree	agree	agree	agree	agree	No
291	Female	20-29	Staff Pharmacist	Community pharmacies	Bachelor of Pharmacy	less than one year	24 hr or less	Village	80–120 h	6	Yes	Yes	No	Yes	No	No	No	Yes	No	No	Yes	Yes	Yes	Yes	Yes	Yes	No	Agree	Agree	Nuetral	Agree	Agree	Agree	Agree	Agree	Agree	agree	Nuetral	agree	agree	agree	agree	agree	agree	agree	agree	agree	agree	No
292	Female	20-29	Staff Pharmacist	Community pharmacies	Bachelor of Pharmacy	less than one year	24 hr or less	City	80–120 h	6	Yes	Yes	Yes	Yes	Yes	Yes	Yes	Yes	Yes	Yes	Yes	Yes	Yes	No	Yes	Yes	Yes	Agree	Nuetral	Nuetral	Agree	Nuetral	Nuetral	disagree	Agree	Agree	agree	agree	agree	agree	agree	agree	agree	agree	agree	agree	agree	agree	No
293	Female	30-39	Staff Pharmacist	Community pharmacies	Bachelor of Pharmacy	1- 5	25–40 hr	Village	80–120 h	6	Yes	Yes	Yes	Yes	Yes	Yes	Yes	Yes	Yes	Yes	Yes	Yes	Yes	Yes	Yes	Yes	Yes	Agree	Agree	Agree	Agree	Agree	Agree	Agree	Agree	Agree	agree	agree	agree	agree	agree	strongly agree	agree	agree	agree	agree	strongly agree	agree	Yes
294	male	more than 50	Owner	Community pharmacies	Bachelor of Pharmacy	More than 10 years	24 hr or less	Village	80–120 h	6	Yes	Yes	Yes	Yes	No	Yes	Yes	Yes	No	No	Yes	Yes	Yes	Yes	No	Yes	No	Agree	Agree	Nuetral	Agree	Agree	Agree	Nuetral	Nuetral	Agree	strongly agree	strongly agree	strongly agree	agree	agree	Nuetral	strongly agree	agree	strongly agree	strongly agree	agree	agree	No
295	male	40-49	Manager	Community pharmacies	Bachelor of Pharmacy	More than 10 years	25–40 hr	City	80–120 h	6	Yes	Yes	Yes	No	No	Yes	Yes	Yes	Yes	No	Yes	Yes	Yes	Yes	Yes	Yes	Yes	Agree	Agree	Agree	Agree	Nuetral	Agree	Agree	Agree	Agree	agree	agree	agree	agree	agree	agree	agree	agree	agree	agree	agree	agree	Yes
296	male	30-39	Owner	Community pharmacies	Master	More than 10 years	More than 40 hr	Village	80–120 h	6	Yes	Yes	No	Yes	Yes	No	No	Yes	No	No	Yes	Yes	No	Yes	Yes	No	No	Agree	Agree	Agree	Agree	Agree	Agree	Agree	Agree	Agree	agree	agree	disagree	agree	agree	strongly agree	Nuetral	agree	Nuetral	agree	strongly agree	agree	No
297	Female	20-29	Staff Pharmacist	Community pharmacies	Bachelor of Pharmacy	less than one year	25–40 hr	City	7 days 24/24	6	Yes	No	Yes	Yes	No	No	Yes	Yes	No	No	Yes	Yes	Yes	No	No	No	No	Nuetral	Agree	Agree	Agree	Agree	Nuetral	disagree	disagree	disagree	agree	agree	strongly agree	strongly agree	strongly agree	strongly agree	Nuetral	Nuetral	Nuetral	strongly agree	strongly agree	strongly agree	Yes
298	Female	20-29	Staff Pharmacist	Community pharmacies	Bachelor of Pharmacy	less than one year	24 hr or less	City	Less than 80 h	6	Yes	Yes	Yes	Yes	Yes	Yes	No	No	No	No	Yes	Yes	Yes	No	No	Yes	Yes	Agree	Agree	Agree	Agree	Agree	Agree	Agree	Agree	Agree	agree	agree	agree	agree	agree	agree	agree	agree	agree	agree	agree	agree	Yes
299	male	40-49	Manager	Community pharmacies	Bachelor of Pharmacy	More than 10 years	More than 40 hr	City	80–120 h	6	Yes	Yes	No	Yes	Yes	Yes	Yes	No	Yes	Yes	Yes	Yes	Yes	Yes	Yes	Yes	Yes	Agree	Agree	Agree	Agree	Agree	Agree	Agree	Agree	Agree	agree	agree	agree	agree	agree	agree	agree	agree	agree	agree	agree	agree	No
300	Female	40-49	Staff Pharmacist	Hospital pharmacies outpatient	Master	5–10	25–40 hr	City	80–120 h	6	Yes	Yes	No	No	Yes	No	Yes	Yes	Yes	No	Yes	Yes	Yes	Yes	Yes	No	Yes	Agree	Agree	Agree	Agree	Agree	Agree	Agree	Agree	Agree	agree	agree	agree	agree	agree	agree	agree	agree	agree	agree	agree	agree	No
301	Female	30-39	Staff Pharmacist	Community pharmacies	Master	5–10	25–40 hr	City	80–120 h	6	Yes	Yes	Yes	Yes	Yes	Yes	Yes	Yes	Yes	Yes	Yes	Yes	No	Yes	Yes	Yes	Yes	Agree	Agree	Agree	Agree	Agree	Agree	Nuetral	Agree	Agree	agree	agree	agree	agree	agree	agree	agree	agree	agree	agree	strongly agree	agree	No
302	Female	30-39	Owner	Community pharmacies	Master	5–10	More than 40 hr	City	80–120 h	6	Yes	Yes	Yes	Yes	Yes	Yes	Yes	Yes	Yes	Yes	Yes	Yes	Yes	Yes	Yes	Yes	Yes	Agree	Agree	Agree	Agree	Agree	Agree	Agree	Agree	Agree	agree	agree	agree	agree	agree	agree	agree	agree	agree	agree	agree	agree	Yes
303	Female	20-29	Staff Pharmacist	Community pharmacies	Bachelor of Pharmacy	less than one year	24 hr or less	City	80–120 h	6	Yes	No	No	No	Yes	No	Yes	No	Yes	No	Yes	Yes	No	Yes	Yes	Yes	Yes	Nuetral	Nuetral	Nuetral	Agree	Agree	Agree	Agree	Nuetral	Nuetral	strongly disagree	Nuetral	strongly agree	strongly agree	Nuetral	Nuetral	agree	strongly agree	strongly agree	Nuetral	Nuetral	strongly agree	No
304	male	40-49	Staff Pharmacist	Community pharmacies	Bachelor of Pharmacy	More than 10 years	More than 40 hr	City	80–120 h	6	Yes	Yes	Yes	Yes	Yes	Yes	Yes	Yes	Yes	Yes	Yes	Yes	Yes	Yes	Yes	Yes	Yes	Agree	Agree	Agree	Agree	Agree	Agree	Agree	Agree	Agree	agree	agree	agree	agree	agree	strongly agree	agree	agree	agree	agree	strongly agree	agree	Yes
305	Female	20-29	Staff Pharmacist	Hospital pharmacies inpatient	Bachelor of Pharmacy	less than one year	24 hr or less	City	7 days 24/24	6	Yes	Yes	Yes	Yes	No	Yes	Yes	Yes	Yes	Yes	Yes	Yes	Yes	Yes	Yes	Yes	Yes	Agree	Agree	Agree	Agree	Agree	Agree	Agree	Agree	Agree	agree	agree	agree	agree	agree	strongly agree	agree	agree	agree	agree	strongly agree	agree	Yes
306	Female	30-39	Staff Pharmacist	Hospital pharmacies outpatient	Pharm D	1- 5	25–40 hr	City	80–120 h	6	Yes	Yes	Yes	Yes	Yes	Yes	Yes	Yes	Yes	Yes	Yes	Yes	Yes	Yes	Yes	Yes	Yes	Agree	Agree	Agree	Agree	Agree	Agree	Agree	Agree	Agree	agree	agree	agree	agree	agree	agree	agree	agree	agree	agree	agree	agree	Yes
307	Female	20-29	Staff Pharmacist	Community pharmacies	Bachelor of Pharmacy	less than one year	24 hr or less	City	80–120 h	6	No	Yes	Yes	No	No	Yes	No	Yes	Yes	No	Yes	Yes	Yes	Yes	Yes	No	No	Agree	Agree	Agree	Nuetral	Agree	Agree	Nuetral	Agree	Agree	agree	agree	agree	agree	agree	Nuetral	agree	agree	agree	agree	agree	agree	No
308	Female	20-29	Staff Pharmacist	Community pharmacies	Bachelor of Pharmacy	less than one year	24 hr or less	City	80–120 h	6	No	Yes	Yes	No	No	Yes	No	Yes	Yes	No	Yes	Yes	Yes	Yes	Yes	No	No	Agree	Agree	Agree	Nuetral	Agree	Agree	Nuetral	Agree	Agree	agree	agree	agree	agree	agree	Nuetral	agree	agree	agree	agree	agree	agree	No
309	Female	20-29	Staff Pharmacist	Community pharmacies	Bachelor of Pharmacy	less than one year	24 hr or less	City	80–120 h	6	No	Yes	Yes	No	No	Yes	No	Yes	Yes	No	Yes	Yes	Yes	Yes	Yes	No	No	Agree	Agree	Agree	Nuetral	Agree	Agree	Nuetral	Agree	Agree	agree	agree	agree	agree	agree	Nuetral	agree	agree	agree	agree	agree	agree	No
310	male	20-29	Staff Pharmacist	Community pharmacies	Master	less than one year	25–40 hr	Village	Less than 80 h	7	Yes	Yes	Yes	Yes	No	Yes	Yes	Yes	Yes	No	Yes	Yes	Yes	Yes	Yes	Yes	Yes	Agree	Nuetral	Agree	Agree	Nuetral	Agree	Nuetral	Agree	Agree	strongly agree	strongly agree	agree	agree	strongly agree	strongly agree	strongly agree	strongly agree	strongly agree	strongly agree	strongly agree	strongly agree	Yes
311	male	30-39	Manager	Community pharmacies	Bachelor of Pharmacy	More than 10 years	24 hr or less	City	Less than 80 h	7	Yes	Yes	Yes	Yes	Yes	No	Yes	Yes	No	No	No	Yes	Yes	Yes	Yes	No	No	Nuetral	Nuetral	Agree	Agree	Agree	Agree	Agree	Agree	Agree	Nuetral	agree	agree	agree	disagree	agree	agree	agree	agree	agree	agree	agree	Yes
312	Female	20-29	Staff Pharmacist	Hospital pharmacies inpatient	Bachelor of Pharmacy	1- 5	24 hr or less	City	Less than 80 h	7	Yes	Yes	Yes	Yes	Yes	Yes	Yes	Yes	Yes	Yes	Yes	Yes	Yes	Yes	Yes	Yes	Yes	Agree	Nuetral	Nuetral	Agree	Nuetral	Agree	Agree	Nuetral	Nuetral	agree	agree	agree	agree	agree	agree	agree	agree	agree	agree	agree	agree	Yes
313	Female	40-49	Staff Pharmacist	Hospital pharmacies inpatient	Pharm D	1- 5	25–40 hr	City	7 days 24/24	7	Yes	Yes	Yes	Yes	Yes	Yes	Yes	Yes	Yes	Yes	Yes	Yes	Yes	Yes	Yes	Yes	Yes	Nuetral	Nuetral	Agree	Agree	Nuetral	Agree	Nuetral	Agree	Agree	Nuetral	Nuetral	disagree	Nuetral	agree	strongly agree	agree	agree	agree	agree	Nuetral	agree	Yes
314	Female	30-39	Staff Pharmacist	Community pharmacies	Bachelor of Pharmacy	1- 5	25–40 hr	City	80–120 h	7	No	Yes	No	No	No	No	No	No	No	No	Yes	No	Yes	Yes	No	No	No	Agree	Agree	Agree	Agree	Agree	Agree	Agree	Agree	Agree	agree	agree	agree	agree	agree	agree	agree	agree	agree	Nuetral	strongly agree	agree	Yes
315	Female	40-49	Staff Pharmacist	Community pharmacies	Bachelor of Pharmacy	More than 10 years	25–40 hr	City	80–120 h	7	Yes	Yes	Yes	Yes	Yes	Yes	Yes	No	No	Yes	No	Yes	Yes	Yes	Yes	Yes	No	Agree	Agree	Agree	Agree	Agree	Agree	Nuetral	Agree	Nuetral	agree	agree	agree	agree	agree	agree	agree	agree	agree	agree	agree	agree	No
316	male	30-39	Manager	Community pharmacies	Master	More than 10 years	More than 40 hr	City	Less than 80 h	7	Yes	Yes	Yes	Yes	Yes	Yes	No	No	Yes	Yes	Yes	Yes	Yes	No	Yes	Yes	Yes	Agree	Agree	Nuetral	Agree	Agree	Agree	Agree	Agree	Agree	agree	strongly agree	agree	agree	agree	agree	agree	agree	agree	strongly agree	agree	strongly agree	Yes
317	male	30-39	Staff Pharmacist	Community pharmacies	Bachelor of Pharmacy	More than 10 years	25–40 hr	City	80–120 h	7	Yes	Yes	Yes	Yes	Yes	Yes	Yes	Yes	Yes	No	No	Yes	Yes	Yes	No	Yes	Yes	Agree	Agree	Agree	Agree	Agree	Agree	Agree	Agree	Agree	agree	agree	agree	agree	agree	agree	agree	agree	agree	strongly agree	strongly agree	strongly agree	Yes
318	Female	20-29	Staff Pharmacist	Community pharmacies	Bachelor of Pharmacy	less than one year	25–40 hr	City	7 days 24/24	7	Yes	Yes	Yes	No	Yes	Yes	Yes	Yes	Yes	Yes	Yes	Yes	No	Yes	Yes	No	No	Agree	Agree	Agree	Agree	Agree	Agree	Agree	Agree	Agree	agree	agree	agree	agree	agree	agree	agree	agree	agree	agree	agree	agree	Yes
319	Female	20-29	Staff Pharmacist	Community pharmacies	Bachelor of Pharmacy	less than one year	25–40 hr	City	Less than 80 h	7	Yes	Yes	Yes	No	Yes	No	No	Yes	Yes	Yes	Yes	Yes	Yes	No	Yes	Yes	No	Agree	Agree	Agree	Agree	Agree	Agree	Agree	Agree	Agree	agree	agree	agree	agree	agree	strongly agree	agree	agree	agree	agree	agree	agree	Yes
320	Female	20-29	Staff Pharmacist	Community pharmacies	Bachelor of Pharmacy	less than one year	24 hr or less	Village	80–120 h	7	Yes	Yes	Yes	Yes	Yes	Yes	No	Yes	Yes	No	Yes	Yes	Yes	No	Yes	Yes	No	Agree	Agree	Agree	Agree	Agree	Agree	Agree	Agree	Agree	strongly agree	strongly agree	agree	agree	agree	agree	agree	agree	strongly agree	agree	strongly agree	strongly agree	Yes
321	Female	20-29	Staff Pharmacist	Community pharmacies	Bachelor of Pharmacy	less than one year	25–40 hr	City	80–120 h	7	Yes	Yes	Yes	No	No	Yes	Yes	Yes	Yes	No	Yes	Yes	Yes	Yes	Yes	No	No	Agree	Agree	Agree	Agree	Agree	Agree	Agree	Agree	Agree	agree	agree	Nuetral	Nuetral	Nuetral	Nuetral	Nuetral	agree	Nuetral	agree	agree	agree	Yes
322	Female	40-49	Staff Pharmacist	Hospital pharmacies outpatient	Bachelor of Pharmacy	1- 5	25–40 hr	City	7 days 24/24	7	Yes	Yes	Yes	Yes	Yes	Yes	Yes	Yes	Yes	Yes	Yes	Yes	Yes	Yes	Yes	Yes	Yes	Agree	Agree	Agree	Agree	Nuetral	Nuetral	Nuetral	Nuetral	Agree	Nuetral	strongly agree	strongly agree	strongly agree	strongly agree	disagree	Nuetral	Nuetral	strongly agree	agree	agree	strongly agree	Yes
323	Female	40-49	Manager	Hospital pharmacies outpatient	Master	More than 10 years	More than 40 hr	City	80–120 h	7	Yes	Yes	Yes	No	Yes	Yes	No	Yes	Yes	Yes	Yes	Yes	Yes	Yes	Yes	Yes	Yes	Agree	Agree	Agree	Agree	Agree	Agree	Agree	Agree	Agree	strongly agree	strongly agree	strongly agree	strongly agree	strongly agree	agree	strongly agree	strongly agree	agree	strongly agree	agree	disagree	Yes
324	Female	more than 50	Staff Pharmacist	Community pharmacies	Bachelor of Pharmacy	More than 10 years	25–40 hr	City	Less than 80 h	8	Yes	Yes	Yes	Yes	Yes	Yes	No	Yes	Yes	Yes	Yes	Yes	Yes	Yes	Yes	Yes	Yes	Agree	Agree	Agree	Agree	Agree	Agree	Agree	Agree	Agree	agree	agree	agree	agree	agree	strongly agree	agree	agree	agree	agree	agree	agree	No
325	Female	20-29	Staff Pharmacist	Hospital pharmacies outpatient	Bachelor of Pharmacy	less than one year	25–40 hr	Village	Less than 80 h	8	No	Yes	Yes	Yes	Yes	Yes	Yes	Yes	Yes	Yes	Yes	No	Yes	No	Yes	Yes	Yes	Agree	Agree	Nuetral	Agree	disagree	Agree	disagree	disagree	Agree	agree	agree	agree	Nuetral	agree	agree	agree	agree	agree	agree	agree	agree	No
326	Female	20-29	Staff Pharmacist	Community pharmacies	Bachelor of Pharmacy	1- 5	25–40 hr	City	80–120 h	8	Yes	Yes	Yes	Yes	Yes	Yes	No	Yes	Yes	No	Yes	Yes	Yes	Yes	Yes	Yes	Yes	Agree	Agree	Agree	Agree	Agree	Agree	Agree	Agree	Agree	agree	agree	agree	agree	agree	disagree	strongly agree	agree	agree	strongly agree	agree	agree	Yes
327	Female	20-29	Staff Pharmacist	Community pharmacies	Bachelor of Pharmacy	less than one year	24 hr or less	City	Less than 80 h	8	Yes	Yes	No	Yes	Yes	Yes	Yes	Yes	Yes	No	Yes	Yes	Yes	Yes	Yes	Yes	Yes	Agree	Agree	Agree	Agree	Agree	Agree	Agree	Agree	Agree	agree	agree	agree	agree	agree	agree	agree	agree	agree	agree	strongly agree	agree	Yes
328	Female	20-29	Staff Pharmacist	Community pharmacies	Bachelor of Pharmacy	1- 5	24 hr or less	Village	Less than 80 h	8	Yes	Yes	Yes	Yes	Yes	Yes	Yes	Yes	Yes	Yes	Yes	Yes	Yes	Yes	Yes	Yes	Yes	Agree	Agree	Agree	Agree	Agree	Agree	Agree	Agree	Agree	agree	agree	strongly agree	strongly agree	strongly agree	strongly agree	strongly agree	strongly agree	strongly agree	strongly agree	strongly agree	strongly agree	No
329	Female	20-29	Staff Pharmacist	Community pharmacies	Bachelor of Pharmacy	1- 5	24 hr or less	Village	Less than 80 h	8	Yes	Yes	Yes	Yes	Yes	Yes	Yes	Yes	Yes	Yes	Yes	Yes	Yes	Yes	Yes	Yes	Yes	Agree	Agree	Agree	Agree	Agree	Agree	Agree	Agree	Agree	agree	agree	strongly agree	strongly agree	strongly agree	strongly agree	strongly agree	strongly agree	strongly agree	strongly agree	strongly agree	strongly agree	No
330	Female	20-29	Staff Pharmacist	Community pharmacies	Bachelor of Pharmacy	1- 5	24 hr or less	Village	Less than 80 h	8	Yes	Yes	Yes	Yes	Yes	Yes	Yes	Yes	Yes	Yes	Yes	Yes	Yes	Yes	Yes	Yes	Yes	Agree	Agree	Agree	Agree	Agree	Agree	Agree	Agree	Agree	agree	agree	strongly agree	strongly agree	strongly agree	strongly agree	strongly agree	strongly agree	strongly agree	strongly agree	strongly agree	strongly agree	No
331	Female	20-29	Staff Pharmacist	Community pharmacies	Bachelor of Pharmacy	1- 5	24 hr or less	Village	Less than 80 h	8	Yes	Yes	Yes	Yes	Yes	Yes	Yes	Yes	Yes	Yes	Yes	Yes	Yes	Yes	Yes	Yes	Yes	Agree	Agree	Agree	Agree	Agree	Agree	Agree	Agree	Agree	agree	agree	strongly agree	strongly agree	strongly agree	strongly agree	strongly agree	strongly agree	strongly agree	strongly agree	strongly agree	strongly agree	No
332	Female	20-29	Staff Pharmacist	Community pharmacies	Bachelor of Pharmacy	1- 5	24 hr or less	Village	Less than 80 h	8	Yes	Yes	Yes	Yes	Yes	Yes	Yes	Yes	Yes	Yes	Yes	Yes	Yes	Yes	Yes	Yes	Yes	Agree	Agree	Agree	Agree	Agree	Agree	Agree	Agree	Agree	agree	agree	strongly agree	strongly agree	strongly agree	strongly agree	strongly agree	strongly agree	strongly agree	strongly agree	strongly agree	strongly agree	No
333	male	40-49	Manager	Community pharmacies	Bachelor of Pharmacy	More than 10 years	25–40 hr	City	7 days 24/24	8	Yes	Yes	Yes	Yes	Yes	Yes	Yes	Yes	Yes	Yes	Yes	Yes	Yes	Yes	Yes	Yes	Yes	Agree	Agree	Agree	Agree	Agree	Agree	Agree	Agree	Agree	agree	agree	agree	agree	agree	strongly agree	agree	agree	agree	agree	strongly agree	agree	Yes
334	male	more than 50	Owner	Community pharmacies	Master	More than 10 years	24 hr or less	City	80–120 h	8	Yes	Yes	Yes	No	No	No	Yes	Yes	No	No	Yes	Yes	Yes	Yes	No	No	Yes	Agree	Agree	Agree	Agree	Agree	Agree	Agree	Agree	Agree	agree	agree	agree	Nuetral	agree	Nuetral	agree	agree	agree	Nuetral	Nuetral	agree	Yes
335	Female	20-29	Staff Pharmacist	Community pharmacies	Bachelor of Pharmacy	1- 5	25–40 hr	City	80–120 h	8	Yes	Yes	No	Yes	Yes	No	Yes	No	No	No	Yes	Yes	No	No	Yes	No	No	Nuetral	Nuetral	Agree	Agree	Agree	Agree	Nuetral	Nuetral	Nuetral	Nuetral	Nuetral	agree	strongly agree	Nuetral	Nuetral	Nuetral	Nuetral	Nuetral	Nuetral	disagree	disagree	No
336	Female	20-29	Staff Pharmacist	Community pharmacies	Pharm D	less than one year	More than 40 hr	City	7 days 24/24	8	Yes	Yes	Yes	Yes	Yes	Yes	No	Yes	Yes	No	Yes	Yes	Yes	Yes	Yes	No	No	Agree	Agree	Agree	Agree	Agree	Agree	Agree	Agree	Agree	agree	agree	agree	agree	agree	agree	agree	agree	agree	agree	agree	agree	Yes
337	male	20-29	Manager	Hospital pharmacies outpatient	Bachelor of Pharmacy	5–10	More than 40 hr	City	7 days 24/24	8	Yes	Yes	Yes	Yes	Yes	Yes	Yes	Yes	Yes	Yes	Yes	Yes	Yes	Yes	Yes	Yes	Yes	Agree	Agree	Agree	Agree	Agree	Agree	Agree	Agree	Agree	strongly agree	strongly agree	Nuetral	Nuetral	strongly agree	agree	agree	agree	strongly agree	Nuetral	strongly agree	agree	Yes
338	Female	20-29	Staff Pharmacist	Community pharmacies	Bachelor of Pharmacy	1- 5	25–40 hr	City	Less than 80 h	8	Yes	Yes	No	Yes	No	No	No	Yes	Yes	Yes	No	Yes	Yes	Yes	No	No	Yes	Agree	Agree	Agree	Agree	Nuetral	Agree	Nuetral	Nuetral	Agree	agree	Nuetral	disagree	agree	Nuetral	agree	Nuetral	agree	Nuetral	agree	Nuetral	Nuetral	No
339	male	20-29	Manager	Community pharmacies	Bachelor of Pharmacy	1- 5	25–40 hr	City	80–120 h	8	Yes	Yes	Yes	Yes	No	Yes	No	Yes	Yes	No	Yes	Yes	Yes	Yes	Yes	Yes	Yes	Agree	Agree	Agree	Agree	Agree	Agree	Agree	Agree	Agree	agree	agree	agree	agree	agree	agree	agree	agree	agree	agree	agree	agree	Yes
340	Female	20-29	Staff Pharmacist	Community pharmacies	Pharm D	1- 5	25–40 hr	City	Less than 80 h	8	Yes	Yes	Yes	No	Yes	No	No	Yes	Yes	No	Yes	Yes	Yes	Yes	Yes	Yes	Yes	Agree	Agree	Agree	Agree	Agree	Agree	Nuetral	Nuetral	Agree	agree	agree	agree	Nuetral	agree	Nuetral	agree	agree	agree	agree	strongly agree	agree	Yes
341	Female	30-39	Staff Pharmacist	Community pharmacies	Master	5–10	25–40 hr	City	Less than 80 h	9	Yes	Yes	Yes	Yes	Yes	Yes	Yes	Yes	Yes	Yes	Yes	Yes	Yes	Yes	Yes	Yes	Yes	Agree	Agree	Agree	Agree	Agree	Agree	Agree	Agree	Agree	agree	agree	agree	agree	agree	strongly agree	agree	agree	agree	agree	strongly agree	agree	Yes
342	Female	20-29	Staff Pharmacist	Community pharmacies	Bachelor of Pharmacy	less than one year	24 hr or less	Village	80–120 h	9	Yes	Yes	Yes	Yes	Yes	No	Yes	Yes	No	No	Yes	Yes	No	Yes	Yes	Yes	Yes	Agree	Agree	Agree	Agree	Agree	Agree	Nuetral	Agree	Nuetral	agree	agree	agree	agree	agree	agree	agree	agree	agree	agree	agree	agree	No
343	Female	20-29	Staff Pharmacist	Community pharmacies	Pharm D	less than one year	25–40 hr	City	80–120 h	10	Yes	Yes	Yes	Yes	Yes	Yes	Yes	Yes	Yes	Yes	Yes	Yes	Yes	Yes	Yes	Yes	Yes	Agree	Agree	Agree	Agree	Agree	Agree	Agree	Agree	Nuetral	agree	agree	strongly agree	strongly agree	agree	agree	strongly agree	strongly agree	agree	strongly agree	agree	agree	Yes
344	Female	20-29	Staff Pharmacist	Hospital pharmacies outpatient	Master	1- 5	More than 40 hr	City	7 days 24/24	10	Yes	Yes	Yes	Yes	Yes	Yes	Yes	Yes	Yes	Yes	Yes	Yes	Yes	Yes	Yes	Yes	Yes	Nuetral	Nuetral	Nuetral	Nuetral	Nuetral	Nuetral	Nuetral	Nuetral	Nuetral	agree	agree	agree	agree	agree	agree	agree	agree	agree	agree	agree	Nuetral	Yes
345	Female	20-29	Staff Pharmacist	Community pharmacies	Bachelor of Pharmacy	less than one year	24 hr or less	Village	80–120 h	10	Yes	Yes	No	No	No	Yes	Yes	Yes	Yes	Yes	Yes	Yes	Yes	Yes	Yes	Yes	Yes	Agree	Agree	Agree	Agree	Agree	Agree	Agree	Agree	Agree	agree	agree	agree	agree	agree	agree	agree	agree	agree	agree	agree	agree	No
346	male	40-49	Manager	Community pharmacies	Bachelor of Pharmacy	More than 10 years	25–40 hr	City	80–120 h	10	Yes	No	No	Yes	Yes	No	Yes	Yes	No	Yes	No	Yes	Yes	Yes	No	Yes	Yes	Agree	Agree	Agree	Agree	Agree	Agree	Agree	Agree	Agree	agree	agree	agree	agree	agree	agree	agree	agree	agree	agree	agree	agree	Yes
347	Female	20-29	Staff Pharmacist	Hospital pharmacies inpatient	Bachelor of Pharmacy	1- 5	25–40 hr	City	80–120 h	10	Yes	Yes	Yes	Yes	Yes	Yes	Yes	Yes	Yes	Yes	Yes	Yes	Yes	Yes	Yes	Yes	Yes	Agree	Agree	Agree	Agree	Agree	Agree	Agree	Agree	Agree	agree	agree	agree	agree	agree	agree	agree	agree	agree	agree	agree	agree	Yes
348	Female	20-29	Staff Pharmacist	Community pharmacies	Bachelor of Pharmacy	less than one year	More than 40 hr	City	80–120 h	10	Yes	Yes	No	No	No	No	No	Yes	Yes	No	Yes	Yes	Yes	Yes	Yes	Yes	Yes	Agree	Agree	Agree	Agree	Agree	Agree	Agree	Agree	Agree	agree	agree	agree	agree	agree	agree	agree	agree	agree	agree	agree	agree	Yes
349	Female	40-49	Staff Pharmacist	Hospital pharmacies inpatient	Bachelor of Pharmacy	More than 10 years	25–40 hr	City	Less than 80 h	10	Yes	Yes	Yes	No	No	No	No	No	Yes	No	No	Yes	Yes	Yes	Yes	No	No	Agree	Agree	Agree	Agree	Agree	Agree	Agree	Agree	Agree	agree	agree	agree	Nuetral	agree	strongly agree	agree	agree	agree	agree	strongly agree	agree	Yes
350	Female	20-29	Staff Pharmacist	Hospital pharmacies inpatient	Bachelor of Pharmacy	less than one year	24 hr or less	City	Less than 80 h	10	Yes	Yes	Yes	Yes	Yes	Yes	Yes	Yes	Yes	Yes	Yes	Yes	Yes	Yes	Yes	Yes	Yes	Agree	Agree	Agree	Agree	Agree	Agree	Agree	Agree	Agree	agree	agree	agree	agree	agree	agree	agree	agree	agree	agree	agree	agree	Yes
351	male	40-49	Manager	Hospital pharmacies outpatient	Master	More than 10 years	More than 40 hr	City	Less than 80 h	10	Yes	Yes	No	No	Yes	No	Yes	Yes	No	No	Yes	Yes	Yes	Yes	Yes	Yes	Yes	Agree	Agree	Agree	Agree	Agree	Agree	Agree	Agree	Agree	agree	Nuetral	agree	Nuetral	agree	agree	agree	agree	agree	agree	Nuetral	agree	No
352	Female	20-29	Staff Pharmacist	Community pharmacies	Bachelor of Pharmacy	1- 5	24 hr or less	City	7 days 24/24	10	Yes	Yes	Yes	No	No	No	No	Yes	Yes	Yes	Yes	Yes	Yes	Yes	Yes	Yes	Yes	Nuetral	Agree	Agree	Agree	Agree	Agree	Nuetral	Agree	Agree	agree	agree	agree	agree	agree	agree	Nuetral	agree	Nuetral	Nuetral	Nuetral	Nuetral	Yes
353	male	20-29	Staff Pharmacist	Community pharmacies	Bachelor of Pharmacy	1- 5	More than 40 hr	City	80–120 h	10	Yes	Yes	Yes	Yes	Yes	No	No	Yes	Yes	Yes	Yes	Yes	Yes	Yes	Yes	Yes	Yes	Nuetral	Nuetral	Agree	Agree	Nuetral	Agree	Agree	Agree	Agree	Nuetral	Nuetral	Nuetral	Nuetral	Nuetral	Nuetral	Nuetral	agree	Nuetral	Nuetral	Nuetral	Nuetral	No
354	Female	20-29	Staff Pharmacist	Hospital pharmacies inpatient	Pharm D	5–10	25–40 hr	Village	7 days 24/24	10	Yes	Yes	Yes	Yes	Yes	Yes	Yes	Yes	Yes	Yes	Yes	Yes	Yes	Yes	Yes	Yes	Yes	Agree	Agree	Agree	Nuetral	Nuetral	Nuetral	Nuetral	Nuetral	Agree	agree	agree	agree	agree	agree	strongly agree	agree	agree	agree	agree	strongly agree	agree	Yes
355	Female	20-29	Staff Pharmacist	Community pharmacies	Bachelor of Pharmacy	less than one year	24 hr or less	City	Less than 80 h	10	Yes	No	No	No	No	Yes	Yes	No	Yes	No	No	Yes	No	No	No	Yes	Yes	Agree	Nuetral	Agree	Agree	Agree	Agree	Agree	Agree	disagree	agree	agree	agree	agree	agree	agree	disagree	agree	disagree	agree	disagree	agree	No
356	male	40-49	Manager	Community pharmacies	Pharm D	1- 5	25–40 hr	City	Less than 80 h	10	Yes	Yes	Yes	Yes	Yes	No	Yes	Yes	No	Yes	No	Yes	No	Yes	Yes	Yes	Yes	Nuetral	Nuetral	Agree	Nuetral	Nuetral	Nuetral	Agree	Agree	Nuetral	strongly agree	strongly agree	strongly agree	strongly agree	strongly agree	strongly agree	strongly agree	strongly agree	agree	strongly agree	agree	strongly agree	Yes
357	male	40-49	Manager	Community pharmacies	Pharm D	More than 10 years	More than 40 hr	City	Less than 80 h	11	Yes	Yes	No	No	Yes	Yes	No	Yes	Yes	No	Yes	Yes	Yes	Yes	Yes	Yes	No	Agree	Agree	Agree	Agree	Nuetral	Agree	Agree	Agree	Agree	Nuetral	Nuetral	agree	disagree	strongly agree	strongly agree	strongly agree	strongly agree	Nuetral	Nuetral	Nuetral	Nuetral	No
358	Female	20-29	Staff Pharmacist	Community pharmacies	Bachelor of Pharmacy	less than one year	24 hr or less	City	Less than 80 h	12	Yes	Yes	Yes	Yes	No	No	Yes	Yes	Yes	Yes	Yes	Yes	Yes	Yes	Yes	Yes	Yes	Agree	Agree	Agree	Agree	Agree	Agree	Agree	Agree	Agree	agree	Nuetral	agree	agree	agree	agree	agree	agree	agree	agree	agree	agree	Yes
359	Female	40-49	Manager	Hospital pharmacies inpatient	Master	More than 10 years	24 hr or less	City	7 days 24/24	12	Yes	Yes	Yes	Yes	Yes	Yes	Yes	Yes	Yes	No	Yes	Yes	Yes	Yes	Yes	Yes	Yes	Agree	Agree	Agree	Agree	Agree	Agree	Agree	Agree	Agree	agree	agree	agree	agree	agree	strongly agree	agree	agree	agree	agree	agree	agree	No
360	Female	40-49	Staff Pharmacist	Hospital pharmacies inpatient	Bachelor of Pharmacy	5–10	25–40 hr	City	7 days 24/24	12	Yes	Yes	Yes	No	No	No	No	Yes	Yes	Yes	Yes	Yes	Yes	Yes	Yes	Yes	Yes	Agree	Agree	Agree	Agree	Nuetral	Agree	Nuetral	Agree	Agree	agree	agree	Nuetral	Nuetral	Nuetral	Nuetral	Nuetral	agree	agree	agree	agree	agree	Yes
361	Female	20-29	Staff Pharmacist	Community pharmacies	Pharm D	1- 5	25–40 hr	City	Less than 80 h	12	Yes	Yes	No	Yes	Yes	Yes	Yes	Yes	Yes	Yes	Yes	Yes	Yes	Yes	Yes	Yes	Yes	Agree	Agree	Agree	Agree	Agree	Agree	Agree	Agree	Agree	agree	agree	agree	strongly agree	agree	strongly agree	agree	agree	agree	agree	agree	agree	No
362	male	40-49	Staff Pharmacist	Community pharmacies	Master	More than 10 years	25–40 hr	City	Less than 80 h	13	Yes	Yes	No	No	Yes	Yes	No	Yes	Yes	No	No	Yes	No	Yes	No	No	No	Agree	Agree	Agree	Agree	Agree	Agree	Agree	Agree	Agree	agree	agree	agree	agree	agree	Nuetral	agree	agree	agree	agree	agree	agree	No
363	Female	20-29	Staff Pharmacist	Community pharmacies	Bachelor of Pharmacy	less than one year	24 hr or less	City	Less than 80 h	14	Yes	Yes	Yes	Yes	No	No	Yes	Yes	Yes	Yes	Yes	Yes	Yes	Yes	Yes	Yes	Yes	Agree	Agree	Agree	Agree	Agree	Agree	Nuetral	Agree	Agree	agree	agree	agree	disagree	agree	agree	agree	agree	agree	agree	agree	agree	No
364	male	40-49	Manager	Community pharmacies	Bachelor of Pharmacy	More than 10 years	More than 40 hr	City	80–120 h	14	Yes	Yes	No	Yes	Yes	Yes	Yes	Yes	Yes	No	Yes	Yes	Yes	Yes	Yes	Yes	Yes	Agree	Agree	Agree	Agree	Agree	Agree	Agree	Agree	Agree	agree	agree	agree	agree	agree	agree	agree	agree	agree	agree	agree	agree	No
365	male	40-49	Manager	Community pharmacies	Bachelor of Pharmacy	More than 10 years	More than 40 hr	City	80–120 h	15	Yes	Yes	No	Yes	Yes	Yes	Yes	Yes	Yes	Yes	Yes	Yes	Yes	Yes	Yes	Yes	Yes	Agree	Agree	Agree	Agree	Agree	Agree	Agree	Agree	Agree	agree	agree	agree	agree	agree	agree	agree	agree	agree	agree	agree	agree	Yes
366	Female	20-29	Staff Pharmacist	Community pharmacies	Bachelor of Pharmacy	1- 5	25–40 hr	City	80–120 h	15	Yes	Yes	Yes	Yes	Yes	Yes	Yes	Yes	Yes	Yes	Yes	Yes	Yes	Yes	Yes	No	No	Agree	Agree	Agree	Agree	Nuetral	Nuetral	Nuetral	Nuetral	Agree	agree	agree	agree	agree	agree	strongly agree	agree	agree	agree	agree	agree	agree	Yes
367	male	30-39	Manager	Community pharmacies	Pharm D	5–10	More than 40 hr	City	7 days 24/24	15	Yes	Yes	Yes	Yes	Yes	Yes	Yes	Yes	Yes	Yes	Yes	Yes	Yes	Yes	Yes	Yes	Yes	Nuetral	Nuetral	Agree	Agree	Agree	Agree	Agree	Nuetral	Agree	agree	agree	agree	agree	agree	agree	agree	agree	agree	agree	agree	agree	Yes
368	male	30-39	Staff Pharmacist	Hospital pharmacies inpatient	Pharm D	1- 5	25–40 hr	Village	80–120 h	15	No	No	Yes	Yes	No	Yes	No	No	No	No	No	No	No	No	No	No	No	Nuetral	Nuetral	Nuetral	Nuetral	Nuetral	Nuetral	Nuetral	Nuetral	Nuetral	Nuetral	Nuetral	Nuetral	Nuetral	Nuetral	Nuetral	Nuetral	agree	Nuetral	Nuetral	Nuetral	Nuetral	No
369	male	20-29	Staff Pharmacist	Community pharmacies	Bachelor of Pharmacy	less than one year	25–40 hr	City	80–120 h	15	Yes	Yes	Yes	No	No	Yes	Yes	Yes	Yes	Yes	Yes	Yes	Yes	No	Yes	Yes	No	Agree	Agree	Agree	Agree	Agree	Agree	Nuetral	Agree	Agree	agree	agree	agree	agree	agree	strongly agree	agree	agree	agree	agree	agree	agree	No
370	male	20-29	Staff Pharmacist	Community pharmacies	Bachelor of Pharmacy	1- 5	More than 40 hr	City	80–120 h	18	Yes	Yes	No	No	No	No	No	No	No	Yes	Yes	Yes	Yes	Yes	Yes	Yes	No	Nuetral	disagree	Agree	Agree	Nuetral	Agree	Nuetral	Agree	Agree	Nuetral	agree	Nuetral	Nuetral	Nuetral	Nuetral	Nuetral	agree	Nuetral	agree	Nuetral	disagree	No
371	Female	more than 50	Manager	Hospital pharmacies inpatient	Bachelor of Pharmacy	More than 10 years	25–40 hr	City	80–120 h	20	Yes	Yes	No	Yes	Yes	Yes	Yes	Yes	Yes	No	Yes	Yes	No	No	Yes	No	No	Agree	Agree	Agree	Agree	Agree	Agree	Agree	Agree	Agree	agree	agree	agree	agree	agree	Nuetral	agree	agree	agree	agree	Nuetral	Nuetral	No
372	Female	20-29	Staff Pharmacist	Community pharmacies	Bachelor of Pharmacy	less than one year	24 hr or less	City	Less than 80 h	20	Yes	Yes	Yes	Yes	Yes	Yes	Yes	Yes	Yes	Yes	Yes	Yes	Yes	Yes	Yes	Yes	Yes	Agree	Agree	Agree	Agree	Agree	Agree	Agree	Agree	Agree	agree	agree	agree	agree	agree	agree	agree	agree	agree	agree	agree	agree	Yes
373	male	more than 50	Owner	Hospital pharmacies outpatient	Master	More than 10 years	More than 40 hr	City	7 days 24/24	30	Yes	Yes	Yes	Yes	Yes	Yes	Yes	Yes	Yes	Yes	Yes	Yes	Yes	Yes	Yes	Yes	Yes	Agree	Agree	Agree	Agree	Agree	Agree	Agree	Agree	Agree	agree	agree	agree	agree	agree	strongly agree	agree	agree	agree	agree	strongly agree	agree	Yes
374	male	30-39	Owner	Community pharmacies	Bachelor of Pharmacy	5–10	More than 40 hr	City	80–120 h	30	Yes	Yes	Yes	No	Yes	No	No	Yes	Yes	No	No	Yes	Yes	Yes	Yes	No	No	Nuetral	Nuetral	Agree	Agree	Agree	Nuetral	Agree	Agree	Agree	agree	Nuetral	agree	agree	agree	strongly agree	agree	agree	strongly agree	strongly agree	Nuetral	agree	No
375	male	more than 50	Staff Pharmacist	Hospital pharmacies inpatient	Bachelor of Pharmacy	More than 10 years	More than 40 hr	City	7 days 24/24	55	Yes	Yes	Yes	Yes	Yes	Yes	Yes	Yes	Yes	Yes	Yes	Yes	Yes	Yes	Yes	Yes	Yes	Agree	Agree	Agree	Agree	Agree	Agree	Agree	Agree	Agree	strongly agree	strongly agree	strongly agree	strongly agree	strongly agree	strongly agree	strongly agree	strongly agree	strongly agree	strongly agree	strongly agree	strongly agree	Yes
376	Female	40-49	Staff Pharmacist	Hospital pharmacies inpatient	Master	More than 10 years	25–40 hr	City	Less than 80 h		Yes	Yes	Yes	Yes	Yes	Yes	Yes	Yes	No	No	Yes	Yes	Yes	Yes	Yes	Yes	Yes	Agree	Agree	Nuetral	Agree	Agree	Agree	Agree	Agree	Agree	agree	Nuetral	strongly agree	Nuetral	agree	agree	strongly agree	agree	agree	agree	agree	strongly agree	Yes
377	male	20-29	Staff Pharmacist	Community pharmacies	Bachelor of Pharmacy	1- 5	More than 40 hr	City	80–120 h		Yes	Yes	Yes	No	Yes	Yes	No	Yes	Yes	Yes	Yes	Yes	No	Yes	Yes	Yes	Yes	disagree	Agree	Agree	Agree	Agree	Agree	Agree	Agree	Agree	agree	agree	Nuetral	agree	agree	agree	agree	agree	agree	agree	Nuetral	agree	No
378	Female	20-29	Staff Pharmacist	Community pharmacies	Bachelor of Pharmacy	1- 5	24 hr or less	Village	80–120 h		Yes	No	Yes	No	No	Yes	Yes	No	Yes	Yes	No	Yes	No	Yes	Yes	Yes	Yes	Agree	Agree	Agree	Agree	Agree	Agree	Agree	Agree	Agree	agree	agree	strongly agree	agree	agree	agree	agree	agree	agree	agree	agree	agree	No
379	male	30-39	Staff Pharmacist	Community pharmacies	Bachelor of Pharmacy	More than 10 years	25–40 hr	City	80–120 h		Yes	Yes	Yes	Yes	Yes	Yes	No	No	No	Yes	Yes	Yes	Yes	Yes	Yes	Yes	Yes	Agree	Agree	Agree	Agree	Agree	Agree	Agree	Agree	Agree	agree	agree	strongly agree	agree	agree	strongly disagree	strongly agree	strongly agree	agree	strongly agree	strongly agree	strongly agree	No
380	male	more than 50	Staff Pharmacist	Community pharmacies	Bachelor of Pharmacy	More than 10 years	More than 40 hr	City	80–120 h		Yes	Yes	Yes	Yes	Yes	Yes	Yes	Yes	No	No	Yes	Yes	Yes	Yes	Yes	Yes	Yes	Agree	Agree	Agree	Agree	Agree	Agree	Agree	Agree	Agree	agree	agree	agree	agree	agree	strongly agree	agree	agree	agree	agree	agree	agree	Yes
381	Female	30-39	Staff Pharmacist	Community pharmacies	Bachelor of Pharmacy	5–10	25–40 hr	Village	Less than 80 h		Yes	Yes	Yes	Yes	Yes	Yes	Yes	Yes	No	Yes	Yes	Yes	No	No	Yes	No	No	Agree	Agree	Agree	Agree	Agree	Agree	Agree	Agree	Agree	agree	agree	agree	agree	agree	agree	agree	agree	agree	agree	agree	agree	Yes
382	Female	20-29	Staff Pharmacist	Community pharmacies	Bachelor of Pharmacy	less than one year	24 hr or less	City	7 days 24/24		Yes	Yes	Yes	Yes	Yes	Yes	Yes	Yes	No	Yes	No	Yes	Yes	Yes	Yes	No	No	Agree	Agree	Agree	Agree	Agree	Agree	Agree	Agree	Agree	agree	agree	agree	agree	agree	agree	agree	agree	agree	agree	agree	agree	Yes
383	male	20-29	Staff Pharmacist	Community pharmacies	PhD	1- 5	More than 40 hr	City	7 days 24/24		Yes	Yes	Yes	Yes	Yes	No	No	Yes	Yes	Yes	Yes	Yes	Yes	Yes	Yes	Yes	Yes	Agree	Nuetral	Agree	Agree	Agree	Agree	Agree	Agree	Agree	agree	strongly agree	agree	agree	agree	strongly agree	strongly agree	strongly agree	agree	agree	agree	agree	Yes
384	male	30-39	Staff Pharmacist	Community pharmacies	Bachelor of Pharmacy	More than 10 years	25–40 hr	City	80–120 h		Yes	Yes	Yes	Yes	Yes	Yes	Yes	Yes	Yes	Yes	Yes	Yes	Yes	Yes	Yes	Yes	Yes	Agree	Agree	Agree	Agree	Agree	Agree	Agree	Agree	Agree	agree	strongly agree	agree	agree	agree	strongly agree	agree	agree	agree	agree	agree	agree	Yes
385	Female	30-39	Staff Pharmacist	Community pharmacies	Pharm D	5–10	25–40 hr	City	Less than 80 h		Yes	Yes	No	Yes	No	Yes	No	Yes	Yes	Yes	Yes	Yes	Yes	Yes	Yes	Yes	Yes	Agree	Agree	Agree	Agree	Agree	Agree	Agree	Agree	Agree	strongly agree	strongly agree	strongly agree	strongly agree	strongly agree	strongly agree	strongly agree	strongly agree	strongly agree	strongly agree	strongly agree	strongly agree	No
386	Female	30-39	Staff Pharmacist	Community pharmacies	Pharm D	5–10	25–40 hr	City	Less than 80 h		Yes	Yes	Yes	Yes	No	Yes	No	Yes	Yes	Yes	Yes	Yes	Yes	Yes	Yes	Yes	Yes	Agree	Agree	Agree	Agree	Agree	Agree	Agree	Agree	Agree	strongly agree	agree	strongly agree	agree	strongly agree	Nuetral	strongly agree	strongly agree	strongly agree	strongly agree	strongly agree	strongly agree	No
387	male	30-39	Staff Pharmacist	Hospital pharmacies outpatient	Master	5–10	More than 40 hr	City	80–120 h		Yes	Yes	Yes	Yes	Yes	Yes	Yes	Yes	Yes	Yes	Yes	Yes	Yes	Yes	Yes	Yes	Yes	Agree	Agree	Agree	Agree	Agree	Agree	Agree	Agree	Agree	agree	agree	agree	agree	agree	agree	agree	agree	agree	agree	strongly agree	agree	Yes
388	male	20-29	Staff Pharmacist	Community pharmacies	Bachelor of Pharmacy	1- 5	25–40 hr	City	7 days 24/24		Yes	No	No	No	No	No	Yes	Yes	No	Yes	No	No	Yes	No	No	No	No	Agree	Agree	Nuetral	Agree	Agree	Agree	Agree	Agree	Agree	agree	Nuetral	Nuetral	agree	Nuetral	Nuetral	agree	agree	agree	agree	Nuetral	agree	No
389	Female	20-29	Manager	Community pharmacies	Bachelor of Pharmacy	1- 5	More than 40 hr	City	7 days 24/24		Yes	Yes	Yes	Yes	Yes	Yes	Yes	Yes	Yes	Yes	Yes	Yes	Yes	Yes	Yes	Yes	Yes	Nuetral	Agree	Agree	Agree	Agree	Nuetral	Agree	Nuetral	Agree	agree	agree	agree	agree	agree	agree	agree	agree	agree	agree	agree	agree	Yes
390	Female	20-29	Staff Pharmacist	Community pharmacies	Bachelor of Pharmacy	less than one year	25–40 hr	Village	80–120 h		Yes	Yes	Yes	No	Yes	Yes	Yes	No	No	Yes	Yes	Yes	Yes	No	Yes	Yes	Yes	Agree	Nuetral	Agree	Agree	Agree	Agree	Nuetral	Agree	Agree	strongly agree	strongly agree	strongly agree	strongly agree	strongly agree	agree	strongly agree	strongly agree	strongly agree	strongly agree	strongly agree	strongly agree	Yes
391	Female	20-29	Staff Pharmacist	Community pharmacies	Bachelor of Pharmacy	1- 5	25–40 hr	City	80–120 h		Yes	Yes	No	Yes	Yes	Yes	Yes	Yes	Yes	No	Yes	Yes	Yes	No	Yes	Yes	Yes	Agree	Agree	Agree	Agree	Agree	Agree	Agree	Agree	Agree	agree	agree	agree	agree	agree	agree	agree	agree	agree	agree	agree	agree	Yes
392	Female	40-49	Staff Pharmacist	Hospital pharmacies inpatient	Bachelor of Pharmacy	More than 10 years	25–40 hr	Village	Less than 80 h		Yes	Yes	No	No	No	No	Yes	Yes	Yes	Yes	Yes	Yes	Yes	Yes	Yes	Yes	Yes	Agree	Agree	Agree	Agree	Agree	Agree	Agree	Agree	Agree	agree	agree	agree	agree	agree	Nuetral	agree	agree	agree	agree	agree	agree	Yes
393	male	20-29	Staff Pharmacist	Community pharmacies	Bachelor of Pharmacy	1- 5	24 hr or less	City	Less than 80 h		Yes	Yes	No	Yes	No	No	Yes	No	Yes	No	Yes	Yes	Yes	Yes	Yes	No	Yes	Agree	Nuetral	Agree	disagree	Agree	Agree	Agree	Nuetral	Agree	agree	agree	strongly agree	strongly agree	Nuetral	strongly agree	agree	strongly agree	agree	Nuetral	Nuetral	Nuetral	No
394	Female	20-29	Staff Pharmacist	Hospital pharmacies inpatient	Bachelor of Pharmacy	less than one year	24 hr or less	Village	80–120 h		Yes	Yes	No	Yes	Yes	Yes	Yes	Yes	No	No	Yes	Yes	Yes	Yes	Yes	Yes	No	Agree	Agree	Agree	Agree	Agree	Agree	Agree	Agree	Nuetral	agree	agree	agree	agree	Nuetral	strongly agree	agree	agree	agree	agree	strongly agree	agree	Yes
395	Female	20-29	Staff Pharmacist	Community pharmacies	Bachelor of Pharmacy	1- 5	24 hr or less	City	Less than 80 h		Yes	No	No	No	Yes	No	No	Yes	Yes	No	No	Yes	Yes	No	Yes	No	No	Agree	Agree	Agree	Agree	Agree	Agree	Nuetral	Agree	Agree	agree	agree	agree	Nuetral	agree	Nuetral	agree	agree	agree	agree	agree	agree	No
396	male	30-39	Staff Pharmacist	Community pharmacies	Pharm D	5–10	25–40 hr	City	80–120 h		Yes	Yes	Yes	Yes	Yes	No	Yes	Yes	No	No	Yes	Yes	Yes	Yes	Yes	Yes	Yes	Agree	Agree	Nuetral	Agree	Agree	Agree	Agree	Agree	Agree	agree	agree	agree	agree	agree	agree	agree	agree	agree	agree	agree	agree	Yes
397	Female	30-39	Staff Pharmacist	Community pharmacies	Bachelor of Pharmacy	5–10	25–40 hr	City	Less than 80 h		Yes	Yes	Yes	Yes	Yes	Yes	No	Yes	Yes	Yes	Yes	Yes	Yes	Yes	Yes	Yes	Yes	Agree	Agree	Agree	Agree	Agree	Agree	Agree	Agree	Agree	agree	Nuetral	agree	agree	agree	agree	agree	agree	agree	agree	agree	agree	No
398	Female	20-29	Owner	Community pharmacies	Bachelor of Pharmacy	less than one year	24 hr or less	City	80–120 h		Yes	No	No	No	No	No	No	No	No	No	No	Yes	No	Yes	No	Yes	No	Agree	Nuetral	Agree	Agree	Agree	Agree	Agree	Agree	Nuetral	Nuetral	agree	agree	agree	Nuetral	agree	agree	agree	agree	agree	Nuetral	agree	No
399	male	20-29	Staff Pharmacist	Hospital pharmacies inpatient	Bachelor of Pharmacy	5–10	More than 40 hr	City	7 days 24/24		Yes	Yes	No	Yes	No	Yes	No	Yes	No	Yes	Yes	No	Yes	No	Yes	No	Yes	Agree	Nuetral	Nuetral	Nuetral	Nuetral	Nuetral	Nuetral	Nuetral	Nuetral	Nuetral	Nuetral	Nuetral	Nuetral	Nuetral	Nuetral	Nuetral	agree	Nuetral	Nuetral	Nuetral	Nuetral	Yes
400	Female	30-39	Staff Pharmacist	Hospital pharmacies inpatient	Bachelor of Pharmacy	More than 10 years	25–40 hr	City	Less than 80 h		Yes	Yes	No	No	No	No	No	Yes	No	No	No	Yes	Yes	Yes	Yes	Yes	Yes	Agree	Nuetral	Agree	Agree	Agree	Agree	Nuetral	Agree	Agree	agree	Nuetral	Nuetral	agree	agree	agree	agree	agree	agree	agree	Nuetral	Nuetral	Yes
401	Female	30-39	Staff Pharmacist	Hospital pharmacies inpatient	Bachelor of Pharmacy	More than 10 years	25–40 hr	City	Less than 80 h		Yes	Yes	No	No	No	Yes	Yes	No	Yes	Yes	Yes	Yes	Yes	Yes	Yes	Yes	Yes	Agree	Nuetral	Nuetral	Agree	Nuetral	Agree	Agree	Agree	Agree	agree	agree	disagree	Nuetral	agree	agree	agree	agree	agree	agree	Nuetral	agree	No
402	male	30-39	Staff Pharmacist	Community pharmacies	Bachelor of Pharmacy	More than 10 years	25–40 hr	City	80–120 h		Yes	Yes	No	No	No	No	No	No	Yes	No	No	No	Yes	No	Yes	Yes	Yes	Nuetral	Nuetral	Nuetral	Nuetral	Nuetral	Nuetral	Nuetral	Nuetral	Nuetral	Nuetral	Nuetral	Nuetral	Nuetral	Nuetral	Nuetral	Nuetral	Nuetral	Nuetral	Nuetral	Nuetral	Nuetral	No
[truncated: 18 more columns]
